# Supplementary material for: Navy Beans Impact the Stool Metabolome and Metabolic Pathways for Colon Health in Cancer Survivors
Source: Nutrients. 2018 Dec 22;11(1):28. doi: 10.3390/nu11010028 (PMC6356708; doi:10.3390/nu11010028)
Supplement: Supplementary file 1 [file nutrients-11-00028-s001.zip]

Archive with 4 entries (3 files):
- nutrients-390746-suppls/Supplemental Figure 1 CONSORT.docx
- nutrients-390746-suppls/Supplemental file 1 navy bean metabolome.xlsx
- nutrients-390746-suppls/Supplemental file 2 stool metabolome.xlsx
- nutrients-390746-suppls/
