# Supplementary material for: Navy Beans Impact the Stool Metabolome and Metabolic Pathways for Colon Health in Cancer Survivors
Source: Nutrients. 2018 Dec 22;11(1):28. doi: 10.3390/nu11010028 (PMC6356708; doi:10.3390/nu11010028)
Supplement: Supplementary file 1 [file nutrients-11-00028-s001.zip › nutrients-390746-suppls/Supplemental file 1 navy bean metabolome.xlsx]

## Sheet: Sheet1
			Amino Acids	Metabolite Name	HMDB	Cooked Navy Bean
			Glycine, Serine and Threonine Metabolism	glycine	HMDB00123	0.9029
				N-acetylglycine	HMDB00532	0.4596
				betaine	HMDB00043	0.0419
				serine	HMDB00187	0.1392
				N-acetylserine	HMDB02931	0.1986
				threonine	HMDB00167	0.9311
				N-acetylthreonine		0.9836
				allo-threonine	HMDB04041	2.1507
				homoserine	HMDB00719	1.0896
				O-acetylhomoserine		1.0885
			Alanine and Aspartate Metabolism	alanine	HMDB00161	0.377
				N-acetylalanine	HMDB00766	0.9248
				aspartate	HMDB00191	0.9622
				asparagine	HMDB00168	0.55
				N-acetylasparagine	HMDB06028	0.544
				N-acetylaspartate (NAA)	HMDB00812	1
				N-propionylalanine		1
			Glutamate Metabolism	glutamate	HMDB00148	0.6151
				glutamine	HMDB00641	0.166
				N-acetylglutamate	HMDB01138	0.511
				N-acetylglutamine	HMDB06029	0.2537
				gamma-aminobutyrate (GABA)	HMDB00112	0.3912
				carboxyethyl-GABA	HMDB02201	0.0217
				glutamate, gamma-methyl ester		0.7369
				pyroglutamine*		0.3427
				citramalate	HMDB00426	0.4789
			Histidine Metabolism	histidine	HMDB00177	1.8969
				N-acetylhistidine	HMDB32055	0.5293
				3-methylhistidine	HMDB00479	0.3559
				trans-urocanate	HMDB00301	0.4435
				imidazole propionate	HMDB02271	0.6282
				imidazole lactate	HMDB02320	0.5359
				histamine	HMDB00870	1
				4-imidazoleacetate	HMDB02024	0.5063
			Lysine Metabolism	lysine	HMDB00182	0.5174
				N2-acetyllysine	HMDB00446	0.3601
				N6-acetyllysine	HMDB00206	1.3172
				N-6-trimethyllysine	HMDB01325	0.8755
				saccharopine	HMDB00279	0.565
				2-aminoadipate	HMDB00510	0.1282
				glutarate (pentanedioate)	HMDB00661	0.3064
				pipecolate	HMDB00070	260.068
				N6-carboxyethyllysine		0.4913
			Phenylalanine and Tyrosine Metabolism	phenylalanine	HMDB00159	1.222
				N-acetylphenylalanine	HMDB00512	1.1521
				N-methylphenylalanine		1.8508
				phenylpyruvate	HMDB00205	1.8384
				phenyllactate (PLA)	HMDB00779	0.3441
				phenethylamine	HMDB02017	1.1854
				phenylacetylglycine	HMDB00821	0.4636
				tyrosine	HMDB00158	0.3325
				N-acetyltyrosine	HMDB00866	0.5313
				N-methyltyrosine		1.5812
				4-hydroxycinnamate	HMDB02035	0.6975
				tyramine	HMDB00306	0.5757
				4-hydroxyphenylpyruvate	HMDB00707	1.2484
				3-(4-hydroxyphenyl)lactate	HMDB00755	0.3295
				phenol sulfate	HMDB60015	1
				3-methoxytyrosine	HMDB01434	3.1985
				(R)-salsolinol	HMDB05199	0.046
				gentisate	HMDB00152	0.3371
				3-(4-hydroxyphenyl)propionate	HMDB02199	0.4484
				3-phenylpropionate (hydrocinnamate)	HMDB00764	0.58
				N-formylphenylalanine		1
			Tryptophan Metabolism	tryptophan	HMDB00929	0.9398
				N-acetyltryptophan	HMDB13713	0.9826
				tryptamine	HMDB00303	0.1607
				indoleacetate	HMDB00197	0.2631
				kynurenine	HMDB00684	0.9441
				kynurenate	HMDB00715	0.7698
				xanthurenate	HMDB00881	0.6913
				picolinate	HMDB02243	0.6882
				N-methyltryptophan		1.1567
				serotonin (5HT)	HMDB00259	0.5352
				N-acetylserotonin	HMDB01238	0.3535
				indole-3-carboxylic acid	HMDB03320	0.5938
			Leucine, Isoleucine and Valine Metabolism	leucine	HMDB00687	0.9846
				N-acetylleucine	HMDB11756	0.7273
				4-methyl-2-oxopentanoate	HMDB00695	0.8335
				isovalerate	HMDB00718	1.3102
				isovalerylglycine	HMDB00678	0.4117
				isovalerylcarnitine	HMDB00688	0.666
				beta-hydroxyisovalerate	HMDB00754	0.1085
				3-methylglutaconate	HMDB00522	0.4973
				alpha-hydroxyisovalerate	HMDB00407	0.4532
				methylsuccinate	HMDB01844	0.2575
				isoleucine	HMDB00172	0.5344
				allo-isoleucine		0.6156
				N-acetylisoleucine		0.5169
				3-methyl-2-oxovalerate	HMDB03736	0.2564
				2-methylbutyrylcarnitine (C5)	HMDB00378	1
				2-hydroxy-3-methylvalerate	HMDB00317	0.9264
				3-hydroxy-2-ethylpropionate	HMDB00396	1
				ethylmalonate	HMDB00622	0.3479
				valine	HMDB00883	0.7087
				N-acetylvaline	HMDB11757	0.7678
				3-methyl-2-oxobutyrate	HMDB00019	0.2273
				isobutyrylcarnitine	HMDB00736	0.2619
				isobutyrylglycine	HMDB00730	0.7551
				alpha-hydroxyisocaproate	HMDB00746	1.7896
			Methionine, Cysteine, SAM and Taurine Metabolism	methionine	HMDB00696	0.52
				N-acetylmethionine	HMDB11745	1.2142
				methionine sulfone		2.2897
				methionine sulfoxide	HMDB02005	0.0248
				N-acetylmethionine sulfoxide		0.6467
				S-adenosylhomocysteine (SAH)	HMDB00939	1.0444
				homocysteine	HMDB00742	0.95
				cystathionine	HMDB00099	0.0839
				2-hydroxybutyrate (AHB)	HMDB00008	0.7443
				cysteine	HMDB00574	0.6254
				cystine	HMDB00192	1
				S-methylcysteine	HMDB02108	2.3366
				taurine	HMDB00251	0.1679
				N-acetyltaurine		0.1884
			Urea cycle; Arginine and Proline Metabolism	arginine	HMDB00517	2.9296
				ornithine	HMDB03374	0.7826
				proline	HMDB00162	0.519
				citrulline	HMDB00904	1.7704
				homocitrulline	HMDB00679	1.736
				norvaline	HMDB13716	1.7299
				dimethylarginine (SDMA + ADMA)	HMDB01539	0.0813
				N-acetylarginine	HMDB04620	0.9431
				N-acetylproline		0.5222
				N-delta-acetylornithine		11.4981
				N2,N5-diacetylornithine		0.9315
				N-methylproline		0.8444
				trans-4-hydroxyproline	HMDB00725	1.0052
			Creatine Metabolism	creatine	HMDB00064	0.5416
				guanidinoacetate	HMDB00128	0.4979
			Polyamine Metabolism	agmatine	HMDB01432	0.1535
				putrescine	HMDB01414	0.3415
				spermine	HMDB01256	7.0452
				spermidine	HMDB01257	1.2482
				5-methylthioadenosine (MTA)	HMDB01173	1.1705
				N-acetylputrescine	HMDB02064	0.3422
				4-acetamidobutanoate	HMDB03681	0.8344
			Guanidino and Acetamido Metabolism	4-guanidinobutanoate	HMDB03464	0.1639
			Glutathione Metabolism	glutathione, reduced (GSH)	HMDB00125	0.0184
				glutathione, oxidized (GSSG)	HMDB03337	0.356
				cysteine-glutathione disulfide	HMDB00656	0.6176
				S-methylglutathione		0.3516
				5-oxoproline	HMDB00267	3.0795
				ophthalmate	HMDB05765	0.6219
				norophthalmate*	HMDB05766	0.0539
			Peptides
			Gamma-glutamyl Amino Acid	gamma-glutamylalanine	HMDB29142	0.5829
				gamma-glutamylglutamate	HMDB11737	1.4278
				gamma-glutamylglutamine	HMDB11738	0.2007
				gamma-glutamylisoleucine*	HMDB11170	7.2117
				gamma-glutamylleucine	HMDB11171	389.625
				gamma-glutamylmethionine	HMDB29155	16.0198
				gamma-glutamylphenylalanine	HMDB00594	5.292
				gamma-glutamylthreonine*	HMDB29159	0.824
				gamma-glutamyltryptophan	HMDB29160	1.7375
				gamma-glutamyltyrosine	HMDB11741	0.955
				gamma-glutamylvaline	HMDB11172	1.955
				gamma-glutamyl-2-aminobutyrate		2.0866
			Dipeptide	alanylleucine	HMDB28691	0.0639
				glutamine-leucine		0.0938
				glycylisoleucine	HMDB28844	0.7985
				glycylleucine	HMDB00759	0.4791
				glycylvaline	HMDB28854	0.2069
				isoleucylglycine		0.3527
				leucylglycine		0.112
				lysylleucine		3.4708
				phenylalanylalanine		0.8824
				phenylalanylglycine		1
				threonylphenylalanine		0.8599
				tryptophylglycine		1
				valylglutamine		0.3774
				valylglycine		0.1026
				valylleucine		0.0371
				leucylglutamine*		0.1745
			Carbohydrates
			Glycolysis, Gluconeogenesis, and Pyruvate Metabolism	glucose	HMDB00122	0.1216
				glucose-6-phosphate (G6P)	HMDB01401	0.7054
				Isobar: fructose 1,6-diphosphate, glucose 1,6-diphosphate, myo-inositol 1,4 or 1,3-diphosphate		4.7572
				pyruvate	HMDB00243	0.9467
				lactate	HMDB00190	1.3422
				glycerate	HMDB00139	0.4251
			Pentose Metabolism	ribulose	HMDB00621	0.963
				ribose	HMDB00283	0.2185
				ribitol	HMDB00508	0.1995
				ribonate	HMDB00867	0.1934
				xylulose	HMDB00654	0.383
				xylonate	HMDB60256	0.3152
				xylose	HMDB00098	1.1878
				xylitol	HMDB02917	0.2506
				arabinose	HMDB00646	0.5142
				threitol	HMDB04136	0.4963
				arabitol	HMDB00568	0.6142
				fucose	HMDB00174	0.8527
			Glycogen Metabolism	maltopentaose	HMDB12254	0.4041
				maltotetraose	HMDB01296	0.3079
				maltotriose	HMDB01262	0.5974
				maltose	HMDB00163	0.5314
			Disaccharides and Oligosaccharides	stachyose	HMDB03553	17.5383
				sucrose	HMDB00258	0.3494
				trehalose	HMDB00975	0.1256
				galactinol	HMDB05826	2.0068
				raffinose	HMDB03213	0.8886
				verbascose		1.5961
			Fructose, Mannose and Galactose Metabolism	fructose	HMDB00660	0.4793
				sorbose	HMDB01266	0.0375
				sorbitol	HMDB00247	0.0491
				mannose	HMDB00169	0.9301
				mannitol	HMDB00765	0.1201
				rhamnose	HMDB00849	0.1083
				galactose	HMDB00143	0.5104
				galactonate	HMDB00565	1
			Aminosugar Metabolism	glucosamine	HMDB01514	1
				glucuronate	HMDB00127	0.2786
				N-acetylglucosamine	HMDB00215	0.9969
				N-acetylgalactosamine	HMDB00212	3.0769
				N-acetylmannosamine	HMDB01129	1
				erythronate*	HMDB00613	0.3495
			Advanced Glycation End-product	N6-carboxymethyllysine		0.7996
			Energy
			TCA Cycle	citrate	HMDB00094	2.4189
				aconitate [cis or trans]	HMDB00072	0.7154
				isocitrate	HMDB00193	3.8597
				alpha-ketoglutarate	HMDB00208	0.5929
				succinylcarnitine
				succinate	HMDB00254	0.2719
				fumarate	HMDB00134	0.3009
				malate	HMDB00156	0.5873
				oxaloacetate	HMDB00223	0.3835
				tricarballylate	HMDB31193	0.4123
				2-methylcitrate	HMDB00379	0.9128
			Oxidative Phosphorylation	phosphate	HMDB01429	0.9454
			Lipids
			Short Chain Fatty Acid	valerate	HMDB00892	1
			Medium Chain Fatty Acid	caproate (6:0)	HMDB00535	0.6137
				heptanoate (7:0)	HMDB00666	1.8073
				caprylate (8:0)	HMDB00482	0.491
				pelargonate (9:0)	HMDB00847	0.8965
				caprate (10:0)	HMDB00511	0.5028
				undecanoate (11:0)	HMDB00947	1.015
				10-undecenoate (11:1n1)		0.7938
				laurate (12:0)	HMDB00638	0.4473
				5-dodecenoate (12:1n7)	HMDB00529	0.5159
			Long Chain Fatty Acid	myristate (14:0)	HMDB00806	0.1686
				myristoleate (14:1n5)	HMDB02000	0.03
				pentadecanoate (15:0)	HMDB00826	0.6701
				palmitate (16:0)	HMDB00220	0.1566
				palmitoleate (16:1n7)	HMDB03229	0.0575
				margarate (17:0)	HMDB02259	0.969
				10-heptadecenoate (17:1n7)	HMDB60038	0.2922
				stearate (18:0)	HMDB00827	0.9548
				oleate (18:1n9)	HMDB00207	0.036
				cis-vaccenate (18:1n7)	HMDB03231	1
				nonadecanoate (19:0)	HMDB00772	1.0604
				10-nonadecenoate (19:1n9)	HMDB13622	0.3706
				arachidate (20:0)	HMDB02212	0.1255
				eicosenoate (20:1n9 or 11)	HMDB02231	0.0695
				behenate (22:0)	HMDB00944	0.0794
				erucate (22:1n9)	HMDB02068	0.153
				lignocerate (24:0)	HMDB02003	0.1413
				hexacosanoate (26:0)	HMDB02356	0.2061
			Polyunsaturated Fatty Acid (n3 and n6)	stearidonate (18:4n3)	HMDB06547	1
				eicosapentaenoate (EPA; 20:5n3)	HMDB01999	0.8096
				docosapentaenoate (n3 DPA; 22:5n3)	HMDB01976	0.8761
				docosahexaenoate (DHA; 22:6n3)	HMDB02183	0.7944
				linoleate (18:2n6)	HMDB00673	0.0216
				linolenate [alpha or gamma; (18:3n3 or 6)]	HMDB03073	0.135
				dihomo-linolenate (20:3n3 or n6)	HMDB02925	0.5462
				adrenate (22:4n6)	HMDB02226	0.3869
				docosadienoate (22:2n6)	HMDB61714	0.2684
				dihomo-linoleate (20:2n6)	HMDB05060	0.0598
				mead acid (20:3n9)	HMDB10378	0.7567
			Fatty Acid, Branched	13-methylmyristic acid		1.0267
				15-methylpalmitate (isobar with 2-methylpalmitate)		0.9876
				17-methylstearate		1
			Fatty Acid, Dicarboxylate	dimethylmalonic acid	HMDB02001	0.8076
				2-methylglutarate	HMDB00752	0.4904
				2-hydroxyglutarate	HMDB00606	0.2838
				adipate	HMDB00448	0.8369
				2-hydroxyadipate	HMDB00321	0.6315
				3-methyladipate	HMDB00555	1.0708
				maleate (cis-Butenedioate)	HMDB00176	0.7959
				pimelate (heptanedioate)	HMDB00857	0.3022
				suberate (octanedioate)	HMDB00893	0.0634
				azelate (nonanedioate)	HMDB00784	0.1802
				sebacate (decanedioate)	HMDB00792	0.9102
				undecanedioate	HMDB00888	0.2027
				dodecanedioate	HMDB00623	0.5726
				tetradecanedioate	HMDB00872	0.9444
				hexadecanedioate	HMDB00672	0.6663
			Fatty Acid, Amide	oleamide	HMDB02117	1.2961
				linoleamide (18:2n6)		0.7409
			Fatty Acid, Amino	2-aminoheptanoate		0.2756
				2-aminooctanoate	HMDB00991	0.9851
			Fatty Acid Synthesis	malonate (propanedioate)	HMDB00691	1.5955
			Fatty Acid Metabolism (also BCAA Metabolism)	butyrylcarnitine	HMDB02013	0.4467
			Fatty Acid Metabolism(Acyl Glycine)	valerylglycine	HMDB00927	1
				hexanoylglycine	HMDB00701	1
				N-linoleoylglycine		1
			Fatty Acid Metabolism(Acyl Carnitine)	acetylcarnitine	HMDB00201	0.5955
				hexanoylcarnitine	HMDB00705	0.9491
				octanoylcarnitine	HMDB00791	1
			Carnitine Metabolism	deoxycarnitine	HMDB01161	1.248
				carnitine	HMDB00062	0.7288
			Ketone Bodies	3-hydroxybutyrate (BHBA)	HMDB00357	0.8385
			Fatty Acid, Monohydroxy	4-hydroxybutyrate (GHB)	HMDB00710	0.5407
				alpha-hydroxycaproate	HMDB01624	0.1961
				2-hydroxyoctanoate	HMDB02264	0.7118
				2-hydroxydecanoate		0.2622
				2-hydroxypalmitate	HMDB31057	0.6869
				2-hydroxystearate		1.1462
				3-hydroxypropanoate	HMDB00700	0.0746
				3-hydroxysuberate	HMDB00325	0.3205
				3-hydroxyoctanoate	HMDB01954	0.2521
				3-hydroxydecanoate	HMDB02203	0.5357
				3-hydroxylaurate	HMDB00387	0.6345
				3-hydroxymyristate		0.7091
				3-hydroxypalmitate	HMDB10734	0.6676
				8-hydroxyoctanoate	HMDB00711	0.2069
				13-HODE + 9-HODE		0.0041
				10-hydroxystearate		0.2559
			Fatty Acid, Dihydroxy	12,13-DiHOME	HMDB04705	0.0029
				9,10-DiHOME	HMDB04704	0.0936
			Endocannabinoid	oleic ethanolamide	HMDB02088	6.3299
				palmitoyl ethanolamide	HMDB02100	3.2344
				stearoyl ethanolamide	HMDB13078	1.1798
			Inositol Metabolism	myo-inositol	HMDB00211	0.6261
				chiro-inositol	HMDB34220	0.1456
				scyllo-inositol	HMDB06088	0.5968
				inositol triphosphate	HMDB01143	5.7617
				inositol pentakisphosphate	HMDB03529	4.2197
				inositol hexakisphosphate	HMDB03502	1.0004
			Phospholipid Metabolism	choline	HMDB00097	0.9638
				choline phosphate	HMDB01565	1.1228
				glycerophosphorylcholine (GPC)	HMDB00086	0.2789
				ethanolamine	HMDB00149	0.6853
				glycerophosphoethanolamine	HMDB00114	0.4778
				glycerophosphoinositol*		0.9639
			Lysolipid	1-palmitoylglycerophosphocholine (16:0)	HMDB10382	1.0266
				2-palmitoylglycerophosphocholine*	HMDB61702	1.0253
				1-stearoylglycerophosphocholine (18:0)	HMDB10384	0.436
				1-oleoylglycerophosphocholine (18:1)	HMDB02815	0.5537
				1-linoleoylglycerophosphocholine (18:2n6)	HMDB10386	1.2461
				1-linolenoylglycerophosphocholine (18:3n3)*		1.7545
				1-palmitoylglycerophosphoethanolamine	HMDB11503	8.7731
				1-oleoylglycerophosphoethanolamine	HMDB11506	2.0051
				1-linoleoylglycerophosphoethanolamine*	HMDB11507	2.8875
				1-palmitoylglycerophosphoinositol*	HMDB61695	5.2896
				1-stearoylglycerophosphoinositol	HMDB61696	1
				1-oleoylglycerophosphoinositol*		0.3069
				1-linoleoylglycerophosphoinositol*		1.0045
				1-palmitoylglycerophosphoglycerol*		2.4874
				1-oleoylglycerophosphoglycerol*		0.3341
				palmitoyl-oleoyl-glycerophosphoglycerol (2)*		1.5014
			Phosphatidylcholine (PC)	palmitoyl-linoleoyl-glycerophosphocholine (1)*		3.6737
				palmitoyl-linoleoyl-glycerophosphocholine (2)*		3.1876
				palmitoyl-oleoyl-glycerophosphocholine (1)*		2.3604
				oleoyl-linoleoyl-glycerophosphocholine (1)*		1.2948
				oleoyl-linoleoyl-glycerophosphocholine (2)*		1.7101
				palmitoyl-palmitoyl-glycerophosphocholine (1)*		0.8175
				palmitoyl-palmitoyl-glycerophosphocholine (2)*		0.3743
			Phosphatidylinositol (PI)	oleoyl-linoleoyl-glycerophosphoinositol (1)*		1.1636
				palmitoyl-linoleoyl-glycerophosphoinositol (1)*		2.4722
			Glycerolipid Metabolism	glycerol	HMDB00131	0.0322
				glycerol 3-phosphate (G3P)	HMDB00126	0.0498
				glycerophosphoglycerol		0.9864
			Monoacylglycerol	1-myristoylglycerol (1-monomyristin)	HMDB11561	0.401
				2-myristoylglycerol (2-monomyristin)		0.6895
				1-pentadecanoylglycerol (1-monopentadecanoin)		0.5892
				1-palmitoylglycerol (1-monopalmitin)	HMDB31074	0.2914
				2-palmitoylglycerol (2-monopalmitin)	HMDB11533	0.4775
				2-stearoylglycerol (2-monostearin)		0.7201
				1-oleoylglycerol (1-monoolein)	HMDB11567	0.0346
				2-oleoylglycerol (2-monoolein)		0.1463
				1-linoleoylglycerol (1-monolinolein)		0.1261
				2-linoleoylglycerol (2-monolinolein)	HMDB11538	0.0482
				1-linolenoylglycerol	HMDB11569	0.6599
			Diacylglycerol	1,2-dipalmitoylglycerol	HMDB07098	0.1155
				1,3-dipalmitoylglycerol	HMDB31011	0.3193
			Sphingolipid Metabolism	sphinganine	HMDB00269	0.1141
				phytosphingosine	HMDB04610	0.4364
			Mevalonate Metabolism	3-hydroxy-3-methylglutarate	HMDB00355	1.7645
				mevalonate	HMDB00227	0.5467
				mevalonolactone	HMDB06024	0.5379
			Sterol	squalene	HMDB00256	1.062
				lanosterol	HMDB01251	0.89
				4-cholesten-3-one	HMDB00921	0.9015
				beta-sitosterol	HMDB00852	1.4349
				stigmasterol	HMDB00937	1.2535
				campesterol	HMDB02869	0.4151
				brassicasterol	HMDB11181	1
				fucosterol	HMDB02374	1.1614
				5alpha-pregnan-3beta,20beta-diol monosulfate (1)		1.401
			Secondary Bile Acid Metabolism	deoxycholate	HMDB00626	0.5216
				lithocholate	HMDB00761	0.0867
			Nucleotides
			Purine Metabolism, (Hypo)Xanthine/Inosine containing	inosine	HMDB00195	0.2278
				hypoxanthine	HMDB00157	0.9641
				xanthine	HMDB00292	1.2355
				xanthosine	HMDB00299	3.038
				urate	HMDB00289	0.5561
				allantoin	HMDB00462	0.2308
				allantoic acid	HMDB01209	0.6032
			Purine Metabolism, Adenine containing	adenosine 5'-monophosphate (AMP)	HMDB00045	15.1128
				adenosine 3'-monophosphate (3'-AMP)	HMDB03540	0.7371
				adenosine 2'-monophosphate (2'-AMP)	HMDB11617	0.483
				adenosine 3',5'-cyclic monophosphate (cAMP)	HMDB00058	1
				adenosine-2',3'-cyclic monophosphate	HMDB11616	1.1779
				adenosine	HMDB00050	1.1413
				adenine	HMDB00034	1.1583
				1-methyladenine	HMDB11599	2.362
				N6-methyladenosine	HMDB04044	5.7206
				N6-carbamoylthreonyladenosine	HMDB41623	0.99
				2'-deoxyadenosine 5'-monophosphate	HMDB00905	1.6832
				2'-deoxyadenosine	HMDB00101	1.2944
				N6-succinyladenosine	HMDB00912	0.1166
			Purine Metabolism, Guanine containing	guanosine 5'- monophosphate (5'-GMP)	HMDB01397	1.393
				guanosine 3'-monophosphate (3'-GMP)		0.0375
				guanosine-3',5'-cyclic monophosphate (cGMP)	HMDB01314	1
				guanosine-2',3'-cyclic monophosphate	HMDB11629	0.6816
				guanosine	HMDB00133	1.8774
				guanine	HMDB00132	0.7541
				7-methylguanine	HMDB00897	2.5806
				N1-methylguanosine	HMDB01563	0.7671
				N2,N2-dimethylguanosine	HMDB04824	0.6011
				2'-deoxyguanosine	HMDB00085	0.6018
			Pyrimidine Metabolism, Orotate containing	N-carbamoylaspartate	HMDB00828	1.3464
				dihydroorotate	HMDB03349	0.6385
				orotate	HMDB00226	0.4095
			Pyrimidine Metabolism, Uracil containing	uridine 5'-monophosphate (UMP)	HMDB00288	3.0028
				uridine 3'-monophosphate (3'-UMP)		1.6995
				uridine-2',3'-cyclic monophosphate	HMDB11640	0.9971
				uridine	HMDB00296	0.8073
				uracil	HMDB00300	0.3431
				pseudouridine	HMDB00767	0.1449
				5-methyluridine (ribothymidine)	HMDB00884	0.7456
				2'-deoxyuridine	HMDB00012	0.4485
				4-ureidobutyrate		2.6531
				beta-alanine	HMDB00056	1.507
				N-acetyl-beta-alanine		0.6934
			Pyrimidine Metabolism, Cytidine containing	cytidine 5'-monophosphate (5'-CMP)	HMDB00095	1
				cytidine 3'-monophosphate (3'-CMP)		0.3245
				cytidine 2',3'-cyclic monophosphate	HMDB11691	1
				cytidine	HMDB00089	1.0052
				cytosine	HMDB00630	0.7395
				2'-deoxycytidine 5'-monophosphate	HMDB01202	1
				2'-deoxycytidine	HMDB00014	1
			Pyrimidine Metabolism, Thymine containing	thymidine	HMDB00273	1.2563
				thymine	HMDB00262	1.0702
			Purine and Pyrimidine Metabolism	methylphosphate	HMDB61711	0.7253
			Cofactors and Vitamins
			Nicotinate and Nicotinamide Metabolism	nicotinate	HMDB01488	0.8961
				nicotinate ribonucleoside	HMDB06809	0.0087
				nicotinamide	HMDB01406	3.728
				nicotinamide adenine dinucleotide (NAD+)	HMDB00902	0.2491
				6-hydroxynicotinate	HMDB02658	0.5008
				trigonelline (N'-methylnicotinate)	HMDB00875	3.9942
			Riboflavin Metabolism	riboflavin (Vitamin B2)	HMDB00244	0.4168
				flavin adenine dinucleotide (FAD)	HMDB01248	0.6158
				flavin mononucleotide (FMN)	HMDB01520	0.8772
			Pantothenate and CoA Metabolism	pantothenate	HMDB00210	0.1302
			Ascorbate and Aldarate Metabolism	glucarate (saccharate)	HMDB00663	24.73
				ascorbate (Vitamin C)	HMDB00044	0.8565
				threonate	HMDB00943	0.4855
				arabonate	HMDB00539	0.5159
				oxalate (ethanedioate)	HMDB02329	0.2088
				gulonic acid*		3.3847
			Tocopherol Metabolism	alpha-tocopherol	HMDB01893	0.2965
				alpha-tocopherol acetate	HMDB34227	0.7126
				beta-tocopherol	HMDB06335	1
				delta-tocopherol	HMDB02902	0.2626
				gamma-tocopherol	HMDB01492	1.6535
				alpha-tocotrienol	HMDB06327	0.7022
				gamma-tocotrienol	HMDB12958	0.3836
				alpha-CEHC	HMDB01518	1
			Pterin Metabolism	pterin	HMDB00802	2.5167
			Thiamine Metabolism	thiamin (Vitamin B1)	HMDB00235	0.2035
				5-(2-Hydroxyethyl)-4-methylthiazole		1.5753
			Vitamin B6 Metabolism	pyridoxine (Vitamin B6)	HMDB02075	0.5638
				pyridoxamine	HMDB01431	1
				pyridoxal	HMDB01545	0.3987
				pyridoxate	HMDB00017	0.0779
			Phytochemicals
			Benzoate Metabolism	hippurate	HMDB00714	1
				2-hydroxyhippurate (salicylurate)	HMDB00840	0.5716
				4-hydroxyhippurate	HMDB13678	1
				benzoate	HMDB01870	0.7681
				4-hydroxybenzoate	HMDB00500	0.9634
				2,4,6-trihydroxybenzoate		0.2257
				p-hydroxybenzaldehyde	HMDB11718	1.0375
				p-aminobenzoate (PABA)	HMDB01392	7.083
				3-(2-hydroxyphenyl)propionate	HMDB33752	0.296
				paraxanthine	HMDB01860	1
			Food Component/Plant	maltol	HMDB30776	5.2299
				piperidine	HMDB34301	0.6405
				2-piperidinone		1.0118
				indoleacetylaspartate	HMDB38666	0.9156
				genistein	HMDB03217	1.3674
				catechin	HMDB02780	0.5647
				epicatechin	HMDB01871	0.2766
				1-kestose	HMDB11729	0.181
				1,1-kestotetraose	HMDB39176	0.1381
				apigenin	HMDB02124	0.5574
				luteolin	HMDB05800	0.4464
				levulinate (4-oxovalerate)	HMDB00720	0.9443
				vanillate	HMDB00484	0.3842
				vanillin	HMDB12308	0.4477
				2,3-dihydroxyisovalerate	HMDB12141	0.1969
				2-isopropylmalate	HMDB00402	1
				2-oxindole-3-acetate		0.5105
				3-hydroxyindolin-2-one		0.2671
				4-hydroxybenzyl alcohol	HMDB11724	0.695
				5-hydroxymethylfurfural	HMDB34355	0.3433
				gluconate	HMDB00625	0.1571
				abscisate	HMDB35140	0.7664
				alpha-amyrin	HMDB36657 C08615	0.6505
				caffeate	HMDB01964	0.1851
				chlorogenate		0.0022
				chrysoeriol	HMDB30667	0.5075
				cinnamate	HMDB00930	0.037
				cryptochlorogenic acid		0.6889
				daidzein	HMDB03312	1
				ergothioneine	HMDB03045	1.0755
				erythritol	HMDB02994	0.2363
				ferulate	HMDB00954	0.6687
				fucitol		1.1352
				galactarate (mucic acid)	HMDB00639	0.9125
				galacturonate	HMDB02545	0.0073
				gallocatechin	HMDB38365	0.7497
				homostachydrine*	HMDB33433	0.6405
				indolin-2-one		0.5166
				isovitexin		0.5211
				naringenin	HMDB02670	2.3032
				nicotianamine		6.7133
				phytanate	HMDB00417 HMDB00801 HMDB00553	1
				phytol	HMDB02019	0.8495
				pinoresinol		0.888
				piperine	HMDB29377	1
				quinate	HMDB03072	0.025
				sinapate	HMDB32616	0.9959
				sinapoyl aldehyde		0.4016
				sitostanol	HMDB00494	0.584
				stachydrine	HMDB04827	0.2254
				syringaldehyde		0.2541
				syringic acid	HMDB02085	0.0502
				tartarate	HMDB00956	6.3035
				theanine	HMDB34365	1.2757
				feruloylputrescine		0.0249
				kaempferol 3-O-glucoside/galactoside		1
				6-oxopiperidine-2-carboxylic acid		0.9319
				salicylate	HMDB01895	0.1501
			Chemical	pentaethylene glycol		0.8152
				hexaethylene glycol		0.9755
				heptaethylene glycol		0.8596
				octaethylene glycol		0.947
				3-hydroxypyridine		3.218
				sulfate*	HMDB01448	1.3089
				O-sulfo-L-tyrosine		0.3409
				2-oxo-1-pyrrolidinepropionate		0.3509
				indole-3-acetamide		0.5649
				2-hydroxyisobutyrate	HMDB00729	1.1961
				glycolate (hydroxyacetate)	HMDB00115	1.0292
				succinimide		0.2836
				N-methylpipecolate		6.676
				gentisic acid-5-glucoside		0.1653
