# Supplementary material for: Navy Beans Impact the Stool Metabolome and Metabolic Pathways for Colon Health in Cancer Survivors
Source: Nutrients. 2018 Dec 22;11(1):28. doi: 10.3390/nu11010028 (PMC6356708; doi:10.3390/nu11010028)
Supplement: Supplementary file 1 [file nutrients-11-00028-s001.zip › nutrients-390746-suppls/Supplemental file 2 stool metabolome.xlsx]

## Sheet: Sheet1
				Participant	B1	B1	B2	B2	B3	B3	B4	B4	B5	B5	B6	B6	B7	B7	B8	Participant	C1	C1	C2	C2	C3	C3	C4	C4	C5	C5	C6	C6	C7	C7	C8	C8	C9	C9	C10	C10
				Time point	Baseline	4 week	Baseline	4 week	Baseline	4 week	Baseline	4 week	Baseline	4 week	Baseline	4 week	Baseline	4 week	4 week	Time point	Baseline	4 week	Baseline	4 week	Baseline	4 week	Baseline	4 week	Baseline	4 week	Baseline	4 week	Baseline	4 week	Baseline	4 week	Baseline	4 week	Baseline	4 week
				BMI	24.7	24.7	21	20.7	32.6	32.5	25.4	25.4	27.4	27.6	28.8	28.1	46.1	46.9	35.3	BMI	31.3	31.4	31.5	31.3	24.2	24.4	28.8	28.3	25.6	25.4	25.1	25.1	26	25.6	26.2	26.5	31.5	30.9	22.4	22.1
				SEX	M	M	F	F	F	F	M	M	m	M	M	M	F	F	F	SEX	F	F	M	M	F	F	M	M	F	F	F	F	M	M	F	F	M	M	F	F
				FIBER	33	37	12	30	14	35	15	31	12	24	32	36	10	23	24	FIBER	19	12	18	23	15	24	37	25	57	39	22	18	21	23	25	11	23	21	42	32
BIOCHEMICAL	SUPER PATHWAY	SUB PATHWAY	PLATFORM	Group HMDB	Beans_0w	Beans_4w	Beans_0w	Beans_4w	Beans_0w	Beans_4w	Beans_0w	Beans_4w	Beans_0w	Beans_4w	Beans_0w	Beans_4w	Beans_0w	Beans_4w	Beans_4w		Ctrl_0w	Ctrl_4w	Ctrl_0w	Ctrl_4w	Ctrl_0w	Ctrl_4w	Ctrl_0w	Ctrl_4w	Ctrl_0w	Ctrl_4w	Ctrl_0w	Ctrl_4w	Ctrl_0w	Ctrl_4w	Ctrl_0w	Ctrl_4w	Ctrl_0w	Ctrl_4w	Ctrl_0w	Ctrl_4w
(15:0)-anacardic acid	Xenobiotics	Food Component/Plant	LC/MS Neg	HMDB01991	0.0749	0.0749	0.0749	0.0749	0.0749	0.0749	0.0749	0.5188	0.0749	0.0749	0.0749	4.6492	0.0749	0.0749	0.0749		0.0749	0.0749	0.0749	0.0749	0.0749	0.0749	0.0749	0.0749	1.1661	2.3582	0.0749	0.0749	0.0749	0.0749	0.0749	0.0749	0.0749	0.0749	0.0749	0.0749
(15:2)-anacardic acid	Xenobiotics	Food Component/Plant	LC/MS Neg	HMDB04400	3.2076	0.0434	0.0434	0.7413	0.0434	0.0434	0.0434	1	0.0434	0.0434	0.0434	10.8245	0.0434	0.0434	0.0434		0.0434	0.0434	0.0434	0.0434	0.0434	0.0434	0.0434	0.0434	0.46	3.074	0.0434	0.0434	0.0434	0.0434	0.0434	0.2524	0.0434	0.0434	0.0434	0.0434
(R)-salsolinol	Amino Acid	Phenylalanine and Tyrosine Metabolism	LC/MS Pos	HMDB05199	0.1205	0.0426	0.9747	1.0976	0.2302	0.468	1.8141	4.5612	0.0426	0.2794	1.089	1.2542	0.4775	0.3531	1.3428		1.0253	0.3703	1.6097	3.6098	0.2048	0.0938	1.0354	1.0992	0.2635	1.4032	0.5936	0.342	1.2504	0.9319	0.3447	0.5435	2.0239	1	1.3594	1.0314
1,1-kestotetraose	Xenobiotics	Food Component/Plant	LC/MS Neg	HMDB01886	0.1985	0.1502	0.1502	0.1502	0.1502	0.1502	0.55	1.0168	1.5777	0.1502	0.1502	2.5273	0.1502	0.1502	0.7481		0.2156	0.1502	0.1502	0.1502	0.1502	0.1502	0.1502	0.9832	0.1502	0.1502	0.5069	1.7963	1.2128	0.1502	0.1502	0.1502	0.1502	0.7872	0.1502	0.1502
1,2,3-benzenetriol sulfate (2)	Xenobiotics	Chemical	LC/MS Neg		0.2151	0.2151	0.2151	0.2151	0.2151	0.2151	0.2151	0.2151	1.4634	0.5366	0.2151	0.2151	0.2151	0.2151	0.2151		0.2151	0.2151	0.2151	0.2151	0.2151	0.2151	0.2151	0.2151	1.7849	0.2151	0.2151	0.2151	0.2151	0.2151	0.2151	0.2151	0.2151	0.2151	0.2151	0.2151
1,3,7-trimethylurate	Xenobiotics	Xanthine Metabolism	LC/MS Neg	HMDB01856	0.1687	0.1057	6.6293	5.8961	0.9744	0.7061	37.7574	41.3131	0.2056	0.104	1.0266	0.7809	1.3296	1.1965	0.7611		0.2695	0.0894	50.8629	4.847	0.0287	0.2148	1.4454	1.5426	1.2047	0.4221	3.8393	3.5207	0.9734	0.7292	6.9731	9.5516	0.2801	0.5829	3.2826	3.4879
1,3-dimethylurate	Xenobiotics	Xanthine Metabolism	LC/MS Neg	HMDB00500	0.0786	0.0786	1.5484	1.0468	0.5943	0.2303	1.4377	1.3336	0.5151	0.0786	0.8046	0.236	2.7492	1.383	2.0156		0.0786	0.0786	2.9888	1.8545	1.4517	2.7149	0.37	0.8588	1.7119	0.9238	1.3698	1.0751	2.4151	2.5279	0.9249	0.7491	0.734	2.0526	0.0786	0.0786
1,7-dimethylurate	Xenobiotics	Xanthine Metabolism	LC/MS Neg	HMDB02466	0.2113	0.1585	0.0017	0.0051	1.3161	0.9121	0.0188	0.1281	1.3198	0.3607	3.6673	2.6559	6.6173	4.8102	0.0153		0.2039	0.4098	0.0055	4.2047	0.0748	0.3242	2.4227	3.4258	3.1031	2.3216	0.0061	0.0017	4.3182	2.8659	0.0136	0.0151	0.4677	0.6802	0.0047	0.0017
10-heptadecenoate (17:1n7)	Lipid	Long Chain Fatty Acid	LC/MS Neg	HMDB00529	1.6536	4.6045	1.2905	0.5928	0.4545	0.1831	2.0399	0.8769	0.7234	1.5438	1.7424	4.0098	2.4526	1.1597	1.0164		1.2937	0.4983	1.0643	1.5552	2.1974	0.9609	0.4164	0.231	1.7625	6.0831	0.6486	2.2477	0.3973	1.1654	0.4469	1.6169	0.5438	0.185	0.4866	0.3654
10-hydroxystearate	Lipid	Fatty Acid, Monohydroxy	LC/MS Neg	HMDB00350	1.3822	2.2406	1.8709	0.7889	0.9374	1.5186	1.0626	0.4543	0.5113	0.4643	1.4943	3.037	2.162	0.8902	0.3092		1.6262	1.1401	0.6092	1.7161	1.539	0.3861	0.9353	0.232	1.0758	1.8377	0.4155	1.3	0.1397	2.4384	0.1015	1.1098	0.2674	0.0905	0.1887	0.222
10-nonadecenoate (19:1n9)	Lipid	Long Chain Fatty Acid	LC/MS Neg	HMDB03229	1.5493	7.0672	2.5106	1.0496	0.869	0.1868	3.4521	0.6888	1.3476	1.7708	1.0686	4.3555	6.7714	1.3833	0.5812		2.5455	0.6041	0.309	3.1822	5.3444	0.9504	0.4965	0.4097	2.9816	6.7627	0.7266	6.1051	0.3399	1.2093	0.3309	2.5385	0.3409	0.1071	0.5183	0.3691
10-undecenoate (11:1n1)	Lipid	Medium Chain Fatty Acid	LC/MS Neg	HMDB00892	2.175	1.705	0.1871	0.1871	2.1123	1.9643	1.006	0.3243	0.9599	0.5083	1.1795	1.3431	0.7622	1.2154	0.1871		2.0046	1.2032	0.5106	1.2122	0.1871	0.3374	0.994	0.6126	0.931	5.8601	1.3619	0.6345	1.4625	1	0.7495	2.6408	3.7527	3.0674	0.6306	0.8558
11-ketoetiocholanolone sulfate	Lipid	Steroid	LC/MS Neg	HMDB03818	0.1939	0.1939	0.1939	0.1939	0.1939	0.1939	2.0152	1.0124	0.1939	0.1939	1.6563	1.0797	0.1939	0.1939	0.1939		0.1939	0.1939	0.1939	0.4712	0.1939	0.1939	0.1939	0.1939	0.1939	0.1939	0.1939	0.1939	0.1939	0.1939	0.1939	0.1939	0.1939	0.1939	0.1939	0.1939
12,13-DiHOME	Lipid	Fatty Acid, Dihydroxy	LC/MS Neg	HMDB00387	0.0522	0.0522	0.0522	0.0522	1.0469	1.9505	0.7838	0.3422	2.8967	0.0522	2.3415	1	3.081	4.3017	0.4967		0.0522	0.3498	0.1392	0.0522	7.5551	0.7073	2.2843	2.0741	0.0522	1	0.0522	0.6282	2.4036	1.5963	1.6949	1.1334	0.2357	0.5528	0.283	0.4666
12-dehydrocholate	Lipid	Secondary Bile Acid Metabolism	LC/MS Neg	HMDB00722	0.3181	0.0838	1.6163	0.616	0.9825	1	0.0838	2.0588	437.599	373.342	1.017	0.0838	3.3701	28.4155	0.4434		0.0838	0.0838	0.0838	0.4486	0.0838	0.0838	0.5523	0.3708	567.996	424.886	0.0838	0.4264	0.3548	0.983	4.4282	1.8615	0.0838	0.8757	0.0838	0.0838
13-HODE + 9-HODE	Lipid	Fatty Acid, Monohydroxy	LC/MS Neg	HMDB02203	1.477	1.0928	0.0848	0.2351	0.9582	0.8061	0.2849	0.0875	1.6883	3.8158	1.2761	1.1202	0.9329	0.598	0.4066		0.0848	1	0.1544	0.6194	8.0409	1.8495	0.662	2.1292	1.3315	0.3536	0.5515	5.6629	1.5643	1.3354	2.7311	0.0848	0.7536	0.4059	1	0.3716
13-methylmyristic acid	Lipid	Fatty Acid, Branched	LC/MS Neg	HMDB01043	1.3519	1.9579	3.8263	1.6141	0.6967	0.1527	1.5841	1.3362	0.2428	1.526	1.1313	3.3739	0.5189	0.4521	1.8896		2.447	0.551	1.0721	1.2468	0.9501	0.6779	0.2208	0.1721	1.0499	1.3307	0.9904	2.049	0.6449	0.9844	0.4881	1.5248	0.915	0.4686	1.0888	1.0498
15-methylpalmitate (isobar with 2-methylpalmitate)	Lipid	Fatty Acid, Branched	LC/MS Neg	HMDB02226	1.4479	1.0226	5.979	2.4134	0.8319	0.1023	4.3572	3.3797	0.515	1.5903	0.8049	2.6338	0.2548	0.803	1.9601		3.2935	1.0353	1.8633	1.147	0.5803	0.8691	0.1037	0.1293	0.9778	1.0222	1.7946	3.9194	0.6371	1.2919	0.4659	0.7366	0.9347	0.2112	1.0653	0.8378
16a-hydroxy DHEA 3-sulfate	Lipid	Steroid	LC/MS Neg	HMDB02374	0.1399	0.1399	0.1399	0.1399	0.1399	0.1399	0.1399	0.1399	1.823	0.7731	1.186	1	0.1399	0.4532	0.1399		1.0458	0.1399	0.1399	1.3904	0.8048	1.1946	0.1399	0.1399	1	1.3249	0.1399	0.1399	0.1399	0.1399	0.1399	0.1399	0.1399	0.1399	0.1399	0.1399
17-methylstearate	Lipid	Fatty Acid, Branched	LC/MS Neg	HMDB01976	1.0109	1.0523	1.7718	0.8468	0.2385	0.054	1.2393	0.504	1.4335	1.8674	0.3224	1.7808	1.003	0.9551	1.7373		2.33	1.9511	0.3716	1	0.7851	0.388	0.1394	0.054	1.4478	4.5088	1.6885	12.7088	0.4147	4.1408	0.4048	0.997	0.1638	0.153	0.6254	0.3042
1-dihomo-linolenylglycerol (alpha, gamma)	Lipid	Monoacylglycerol	LC/MS Pos		173.042	35.069	0.013	0.1798	0.4163	0.013	1	0.148	0.013	0.013	0.013	0.013	0.013	4.6254	0.3237		0.013	0.013	0.013	0.013	0.2234	0.2232	0.013	0.013	632.886	447.419	0.013	0.013	0.013	0.3661	3.7202	0.013	4.6927	0.013	0.013	0.0945
1H-quinolin-2-one	Xenobiotics	Food Component/Plant	LC/MS Pos	HMDB38666	0.2343	0.0169	21.9999	34.9855	0.0169	0.0169	139.775	21.5353	0.0169	0.0169	0.0169	0.0169	0.0169	0.0169	0.9344		0.0169	0.0169	0.5742	0.0169	0.0169	0.0169	1.0975	0.3354	0.0169	0.3754	4.3954	32.2033	0.0907	0.3725	1.3253	0.5851	2.5442	13.786	1	0.6943
1-linolenoylglycerol	Lipid	Monoacylglycerol	LC/MS Neg	HMDB11561	0.2905	1.477	0.3909	0.355	12.2478	0.1223	18.7083	1.083	2.1555	0.5567	0.0472	0.5738	1	0.2682	56.6435		0.917	3.8131	0.3593	18.4048	7.671	1.5617	0.2143	0.2537	118.051	19.6553	0.2782	1.3072	0.0764	0.9591	24.3211	0.0472	2.0563	1.4412	0.2981	0.5483
1-linolenoylglycerophosphocholine (18:3n3)*	Lipid	Lysolipid	LC/MS Neg	HMDB00149	1	1	1	1	1	1	1	1	1	1	1	1	1	1	1		1	1	1	1	1	1	1	1	1	1	1	1	1	1	1	1	1	1	1	1
1-linoleoylglycerol (1-monolinolein)	Lipid	Monoacylglycerol	LC/MS Neg	HMDB00126	0.9737	0.3744	0.2476	0.5641	0.7706	0.2432	42.2059	3.1567	29.4953	0.385	0.447	1	0.9047	0.8917	5.6538		0.2641	8.2187	0.8957	7.1052	101.885	10.2208	0.4685	1	29.026	46.6607	0.148	4.067	0.0469	4.1777	3.3983	0.0438	1.0054	0.6914	0.2852	0.0438
1-linoleoylglycerophosphocholine (18:2n6)	Lipid	Lysolipid	LC/MS Pos	HMDB00086	0.2318	0.2318	0.2318	0.2318	0.2318	0.2318	1	0.2927	2.9327	0.9368	0.4029	0.2318	1.0262	0.5808	0.5035		0.2318	130.836	0.2318	0.2318	1.2326	0.4253	0.2318	0.259	2.0554	1.2738	0.2318	1.4817	0.4082	3.1885	1.0727	0.2318	1.3255	1.4533	0.2318	0.2318
1-linoleoylglycerophosphoethanolamine*	Lipid	Lysolipid	LC/MS Neg	HMDB10386	0.145	0.145	0.145	0.145	0.145	0.145	1.5019	0.4981	1.3058	0.2811	0.145	0.145	0.145	0.145	0.145		0.145	10.0083	0.145	0.145	0.4214	0.145	0.145	0.145	2.4192	0.145	0.145	0.6942	0.145	0.6529	0.145	0.145	0.145	0.145	0.145	0.145
1-linoleoylglycerophosphoinositol*	Lipid	Lysolipid	LC/MS Neg		0.6458	0.6458	0.6458	0.6458	0.6458	0.6458	0.6458	0.6458	1.0526	0.6458	0.6458	0.6458	0.6458	0.6458	0.6458		0.6458	0.6458	0.6458	0.6458	0.6458	0.6458	0.6458	0.6458	1.3542	0.6458	0.6458	0.6458	0.6458	0.6458	0.9474	0.6458	0.6458	0.6458	0.6458	0.6458
1-methyladenine	Nucleotide	Purine Metabolism, Adenine containing	LC/MS Pos	HMDB00157	0.3532	0.3576	0.1355	0.1194	0.8192	1.3489	0.1233	1.0241	2.5103	1.0335	0.9472	1.2065	1.0661	0.8273	0.2773		0.6658	1.0171	1.3847	1.7119	0.7807	1.034	1.4481	3.7798	3.4531	0.7598	0.6554	0.3821	1.5523	3.3719	2.0358	1.8622	1.3808	1.4712	0.0419	0.0645
1-methyl-beta-carboline-3-carboxylic acid	Xenobiotics	Food Component/Plant	LC/MS Pos	HMDB02123	2.2091	1.2253	2.7934	2.0053	0.1489	1.0666	28.4752	14.8953	0.4903	0.6513	0.6738	0.3579	0.8288	0.5942	0.9352		79.9192	0.5553	1	0.9186	0.1489	0.4338	1.0087	1.6721	0.4829	0.7642	49.5863	18.5251	0.6957	0.671	2.8193	1.0627	88.986	142.703	91.8502	105.243
1-methylnicotinamide	Cofactors and Vitamins	Nicotinate and Nicotinamide Metabolism	LC/MS Pos	HMDB00089	0.0638	0.0638	0.0638	0.0638	1.2369	0.7631	0.0638	0.0638	1.3984	1.2147	0.0638	0.0638	0.0638	0.0638	0.0757		0.0638	0.0638	0.0638	0.0638	1.5344	1.5388	0.0638	0.0638	0.4993	0.1085	0.0638	0.0638	0.0638	0.0638	0.0638	0.0638	0.0638	0.0638	0.0638	0.0638
1-methylurate	Xenobiotics	Xanthine Metabolism	LC/MS Pos	HMDB13678	0.0034	0.0034	0.0034	0.0034	1.9297	1.2176	0.0034	0.0034	0.3322	0.3702	3.4771	0.8008	1.9701	1.6862	0.0034		0.0034	0.0564	0.0034	0.0953	0.0057	0.1986	1.7889	1.7746	1.5257	1.5379	0.0034	0.0034	8.4026	4.8742	0.0034	0.0153	0.0034	0.0034	0.0034	0.0034
1-methylxanthine	Xenobiotics	Xanthine Metabolism	LC/MS Pos	HMDB59724	0.0285	0.0184	0.0127	0.0127	0.9541	1.0459	0.0127	0.0427	21.0742	7.6932	145.79	218.865	29.1476	23.7516	0.0477		0.0386	2.712	0.0817	1.3508	0.911	1.4369	4.0581	6.8583	12.6763	8.5841	0.1638	0.0579	3.684	21.0824	0.7203	0.574	0.1919	0.2873	0.0886	0.1291
1-myristoylglycerol (1-monomyristin)	Lipid	Monoacylglycerol	LC/MS Neg		0.4177	0.9691	1.8297	0.757	0.2972	0.0522	3.8879	0.4526	10.6816	1.6506	2.9166	0.9688	1.1556	0.0522	2.1003		0.6342	0.3988	0.4953	3.0386	3.4423	2.5183	0.0522	5.0435	1.2301	1.2899	0.9567	6.1428	0.5114	1.8287	0.7082	0.8811	0.5421	0.3273	0.2874	1
1-oleoylglycerol (1-monoolein)	Lipid	Monoacylglycerol	LC/MS Neg		0.5711	1.4289	0.2279	0.3306	0.4788	0.0969	35.6908	2.7122	28.5833	0.293	0.7154	1.3353	0.862	0.89	2.6007		0.2441	1.7062	0.3967	3.4969	21.1913	5.8534	0.4045	0.3656	11.2442	16.3295	0.2033	1.318	0.0408	1.8367	1.8262	0.0319	0.3398	0.1293	0.2481	0.0785
1-oleoylglycerophosphocholine (18:1)	Lipid	Lysolipid	LC/MS Pos	HMDB01565	0.1445	0.1445	0.1445	0.6555	0.1445	0.2794	4.335	0.1445	8.0912	1.2166	0.5462	0.1445	0.1445	0.821	0.4554		0.2601	95.5255	0.3391	1	1.5317	0.1899	0.456	1.3283	0.1445	4.724	0.3772	1.3957	0.1638	2.8873	1.179	0.1445	0.1445	1.3951	0.1445	0.1445
1-oleoylglycerophosphoethanolamine	Lipid	Lysolipid	LC/MS Neg	HMDB02815	0.1442	2.2725	0.1442	0.1442	0.1442	0.1442	4.7642	0.8953	2.0125	0.7456	0.1442	0.2596	0.1442	0.6159	0.1442		1.0494	4.6048	0.1442	0.2474	0.1442	0.1442	0.1442	0.1442	0.1442	0.3959	1	5.2728	0.1442	0.1442	0.1442	0.1442	0.1442	0.1442	0.1442	0.1442
1-oleoylglycerophosphoglycerol*	Lipid	Lysolipid	LC/MS Neg	HMDB11507	2.0601	1.0339	0.3834	0.3834	0.3834	0.3834	0.3834	0.8708	0.3834	0.9066	0.3834	0.3834	0.3834	0.3834	3.4542		0.3834	0.3834	0.3834	0.3834	0.3834	0.3834	0.3834	0.3834	0.9661	0.3834	0.9458	2.0213	0.3834	0.3834	0.3834	0.3834	0.3834	0.3834	0.3834	0.3834
1-oleoylglycerophosphoinositol*	Lipid	Lysolipid	LC/MS Neg		1	1	1	1	1	1	1	1	1	1	1	1	1	1	1		1	1	1	1	1	1	1	1	1	1	1	1	1	1	1	1	1	1	1	1
1-oleoylplasmenylethanolamine*	Lipid	Lysolipid	LC/MS Neg	HMDB10382	1.2343	0.4267	0.4267	0.4267	0.4267	0.4267	0.4267	0.4267	0.4267	1	0.4267	0.4267	0.4267	0.4267	0.4267		1	0.4267	0.4267	0.4267	0.4267	0.4267	0.4267	0.4267	0.4267	0.4267	0.6591	2.9228	0.4267	0.4267	0.4267	0.4267	0.4267	0.4267	0.4267	0.4267
1-palmitoylglycerol (1-monopalmitin)	Lipid	Monoacylglycerol	LC/MS Neg		1.0697	1.7225	0.7548	0.5957	0.4563	0.2574	6.0015	1.3458	9.3	0.9156	0.4698	1.4644	1.3126	0.8114	1.2976		0.9303	2.2977	0.7757	1.7012	17.8376	5.2964	0.3939	0.5415	3.6022	16.0734	0.8576	4.4632	0.2241	1.8611	1.0844	0.2313	0.4412	0.2572	0.3163	0.2452
1-palmitoylglycerophosphocholine (16:0)	Lipid	Lysolipid	LC/MS Pos	HMDB03529	0.6175	0.3271	0.4046	1.118	1.0192	1.1741	4.1664	0.9808	15.517	5.3925	0.6134	0.291	2.4814	3.72	1.1146		0.7347	48.7592	0.8962	0.8584	2.0984	1.2985	0.4177	1.2318	2.7852	1.843	1.2961	2.7171	0.8854	7.7644	1.528	0.2368	1.8367	2.2152	0.5698	0.6199
1-palmitoylglycerophosphoethanolamine	Lipid	Lysolipid	LC/MS Neg	HMDB61702	5.0707	11.6969	0.189	0.7659	0.1051	0.0329	13.8247	5.5059	4.3654	8.234	0.0948	2.6473	6.2165	6.6237	2.7889		1.8972	4.2634	0.6226	1.7833	1	0.3774	0.0329	0.0329	0.991	1.355	2.7185	10.2163	0.1071	0.8275	0.0881	0.0801	0.7285	0.1089	0.0516	0.0329
1-palmitoylglycerophosphoglycerol*	Lipid	Lysolipid	LC/MS Neg	HMDB11130	1.2935	0.85	0.1529	0.1529	0.1529	0.1529	1.9772	1.3878	2.6799	0.8043	0.1529	0.1529	0.4938	0.5029	2.9338		0.3766	1	0.3002	0.1529	0.1529	0.1529	0.1529	0.1529	1.1243	1.648	1.399	2.2229	0.1529	0.1529	0.3769	0.1529	1.1957	0.1529	0.1529	0.1529
1-palmitoylglycerophosphoinositol*	Lipid	Lysolipid	LC/MS Neg		0.19	0.19	0.19	0.19	0.19	0.19	0.19	0.19	7.6131	0.19	0.19	0.19	0.19	1	0.19		0.19	4.2266	0.19	0.19	1	0.2115	0.19	0.19	2.2718	0.19	0.19	0.19	0.19	0.19	0.3956	0.19	0.19	0.19	0.19	0.19
1-palmitoylplasmenylethanolamine*	Lipid	Lysolipid	LC/MS Neg	HMDB00114	2.3541	1.1648	1.0514	0.1984	0.1984	0.1984	1.9964	0.7971	0.3103	0.9424	0.1984	0.1984	1.1357	0.9905	1.7057		2.2202	0.231	0.3611	0.9486	0.1984	0.1984	0.1984	0.1984	0.1984	0.1984	1.1624	4.0068	0.1984	0.1984	0.1984	0.1984	0.1984	0.1984	0.1984	0.1984
1-pentadecanoylglycerol (1-monopentadecanoin)	Lipid	Monoacylglycerol	LC/MS Neg		1.5599	2.5321	0.5767	0.4612	0.1935	0.1842	4.0528	2.1485	1.1463	1.7298	0.2805	0.9616	1.6119	1.2221	4.6351		1.8309	0.2359	0.8549	1.1628	0.9697	1.0562	0.1842	0.1842	0.3377	0.1842	0.6354	3.694	0.3803	0.5827	0.4755	0.512	1	0.3922	0.2722	0.2056
1-stearoylglycerophosphocholine (18:0)	Lipid	Lysolipid	LC/MS Pos	HMDB00097	0.4239	0.2019	0.2362	0.7181	0.4858	2.4963	5.0049	2.0963	14.2143	6.1696	0.3936	0.2019	3.4729	3.487	1.0595		0.6462	73.5399	0.8799	1.161	1.1317	1.0804	1.3269	0.6159	1.5937	1.8747	1	11.2324	0.8213	8.8732	0.9382	0.2019	0.9453	2.7225	0.3603	0.2019
1-stearoylglycerophosphoethanolamine	Lipid	Lysolipid	LC/MS Neg	HMDB10384	0.3196	0.6175	0.3196	0.3196	0.3196	0.3196	1	1.4346	5.2911	1.5379	0.3196	0.3196	0.3196	0.3196	0.5159		1.0003	3.7651	0.3196	0.3196	0.3196	0.3196	0.3196	0.3196	0.3196	0.3196	3.0209	4.6381	0.3196	0.3912	0.3196	0.3196	0.3196	0.3196	0.3196	0.3196
1-stearoylglycerophosphoglycerol	Lipid	Lysolipid	LC/MS Neg	HMDB11506	1.4378	1.1461	0.2883	0.2883	0.2883	0.2883	1.1828	1.6305	1.3862	0.5014	0.2883	0.2883	0.2883	0.2883	1		1.3257	0.8304	0.6797	1	0.2883	0.2883	0.2883	0.2883	0.8699	0.6285	1.0726	3.6822	0.2883	0.2883	0.2883	0.2883	0.2883	0.2883	0.2883	0.2883
1-stearoylglycerophosphoinositol	Lipid	Lysolipid	LC/MS Neg		0.1444	0.1444	0.1444	0.1444	0.1444	0.1444	0.1638	0.1444	12.4478	1.1951	0.1444	1	1.5707	4.3094	0.1444		0.1444	3.0731	0.1444	0.1444	1.525	0.475	0.1444	0.1444	1.6197	0.1444	0.6477	2.4072	0.1444	0.7612	0.1444	0.1444	0.1444	0.1444	0.1444	0.1444
1-stearoylglycerophosphoserine*	Lipid	Lysolipid	LC/MS Neg	HMDB11503	0.2056	0.2056	0.2056	0.2056	0.2056	0.2056	0.2056	0.6597	6.9286	2.8691	0.2056	0.2056	0.625	0.9331	0.2056		4.6604	1.0487	0.4206	0.9028	0.2056	0.2056	0.2056	0.2056	5.2105	4.5078	1.2623	4.8395	0.2056	0.2056	0.2056	0.2056	0.2056	0.2056	0.2056	0.2056
1-stearoylplasmenylethanolamine*	Lipid	Lysolipid	LC/MS Neg		0.9564	1.8945	0.6559	0.2739	0.2739	0.2739	0.7855	0.4735	1.4328	1.8142	0.2739	0.2739	0.5672	0.3692	0.2739		7.1571	0.2739	1.0436	1.5895	0.2739	0.2739	0.2739	0.2739	0.2739	0.2739	1.8574	1.9227	0.2739	0.2739	0.2739	0.2739	0.2739	0.2739	0.2739	0.2739
2-(4-hydroxyphenyl)propionate	Amino Acid	Phenylalanine and Tyrosine Metabolism	LC/MS Neg	HMDB41683	0.0989	0.4507	0.0989	0.0989	0.5293	0.0989	13.9502	0.0989	0.0989	0.0989	42.2824	1	35.0982	0.0989	1.3857		0.0989	0.5671	0.2441	0.0989	9.3569	7.1737	1.0786	1.5025	0.0989	0.0989	0.0989	3.0194	0.5986	0.6652	0.0989	1.205	0.0989	0.0989	0.0989	0.0989
2,3-dihydroxyisovalerate	Xenobiotics	Food Component/Plant	LC/MS Polar	HMDB31554	0.6018	0.895	1.0445	1.0264	15.0105	0.1814	0.4928	0.9736	0.6571	10.7983	0.6015	0.2597	2.8229	5.705	1.3499		1.6569	0.6491	2.5069	0.2186	0.1321	1.8903	0.3221	0.4911	1.5074	9.4051	1.2798	0.6364	0.8276	0.4991	4.0042	0.2479	2.127	4.935	0.221	0.8305
2,4,6-trihydroxybenzoate	Xenobiotics	Benzoate Metabolism	LC/MS Neg	HMDB01451	3.3879	2.0276	0.9363	1.2715	0.3642	0.1996	0.2898	1.0889	5.5514	3.0458	0.2145	0.3904	1.0338	0.3487	0.5522		1.4228	2.4385	0.5377	0.5294	0.1977	1	1.1989	0.9169	17.872	5.5357	0.0657	0.9662	0.0657	2.0173	11.0256	1.1155	0.8229	0.7012	0.2039	0.3129
2,4-dihydroxyhydrocinnamic acid	Xenobiotics	Chemical	LC/MS Neg		2.8174	1.2671	0.6384	0.6149	0.1992	0.1992	0.9087	1.3794	3.6282	5.4529	0.1992	1.0935	0.1992	1.048	0.1992		0.1992	0.684	0.1992	0.1992	0.322	1	0.1992	0.561	0.1992	3.5496	0.8547	1	1.7019	1.0262	0.1992	0.5986	0.6834	0.976	0.1992	0.1992
2,8-quinolinediol	Xenobiotics	Food Component/Plant	LC/MS Pos	HMDB03217	0.3029	0.0949	2.1351	3.6349	1.322	0.648	0.127	0.2066	6.9707	6.5532	0.2965	0.0357	0.9162	0.7771	5.6007		0.0357	0.0357	0.2782	0.9869	0.0357	1.0131	1.4803	6.6628	2.7614	0.2311	2.2167	1.0838	0.0357	1.5674	0.0357	0.1323	2.2112	87.2115	0.8644	0.4162
2-[(2-methylbutanoyl)amino]-3-phenylpropanoic acid	Amino Acid	Phenylalanine and Tyrosine Metabolism	LC/MS Neg		0.1891	0.1891	0.1891	0.1891	1.7609	2.2231	0.1891	0.7403	0.1891	0.1891	1	1.6499	0.3819	1.3701	0.1891		0.1891	0.1891	0.1891	0.1891	2.1642	3.0535	6.1675	0.9735	0.1896	1.0265	0.1891	0.1891	2.5264	0.4989	3.3772	4.6152	0.4749	0.4874	0.1891	0.1891
21-hydroxypregnenolone disulfate	Lipid	Steroid	LC/MS Neg	HMDB00256	0.5915	0.5915	0.5915	0.5915	0.5915	0.5915	0.5915	0.5915	1.1892	0.8618	0.5915	0.5915	0.5915	0.5915	0.5915		0.5915	0.5915	0.5915	0.5915	0.5915	0.5915	0.5915	0.5915	1.1009	0.8991	0.5915	0.5915	0.5915	0.5915	0.5915	0.5915	0.5915	0.5915	0.5915	0.5915
2-aminoadipate	Amino Acid	Lysine Metabolism	LC/MS Pos	HMDB00510	3.9747	4.0382	1.019	1.4527	1.8757	2.0508	2.5851	2.2231	0.3388	0.9814	1.0996	1.2932	1.1873	1.0671	0.8244		0.5405	0.6594	0.5712	0.9537	0.8468	0.4803	0.4814	0.357	0.8459	1.3347	1.0959	0.7035	2.6106	2.1498	1.0186	0.128	0.9714	0.0487	0.4715	0.1391
2-aminobutyrate	Amino Acid	Methionine, Cysteine, SAM and Taurine Metabolism	LC/MS Pos	HMDB00099	0.4513	0.5943	0.5038	0.334	0.7162	0.9367	0.425	0.726	3.8058	2.858	1.3799	0.6297	2.1752	2.9013	0.3739		0.4879	1.7511	0.6186	1.0633	4.3702	7.1851	2.5958	0.9264	1.9534	2.0575	0.4295	0.3688	8.3932	5.6059	2.9999	0.8946	1.1054	2.7104	0.3324	0.2297
2-aminoheptanoate	Lipid	Fatty Acid, Amino	LC/MS Pos	HMDB00623	4.5968	3.2649	0.4867	0.6088	0.4565	0.4509	0.3314	0.6017	0.087	0.087	0.7761	0.087	0.2898	0.1192	0.9122		1.2315	0.4774	0.087	0.087	1.705	1.0613	29.2091	14.5241	0.3221	0.4085	0.3675	1.6352	16.8845	7.5027	2.1091	5.4604	0.2935	0.2976	0.087	0.087
2-aminooctanoate	Lipid	Fatty Acid, Amino	LC/MS Pos	HMDB00872	1.6865	1.3587	0.7474	0.6776	0.078	0.078	0.7924	0.9622	1.1529	0.078	1	0.078	0.8345	0.3642	1.2976		2.1419	0.7812	0.078	0.078	1.018	1.2512	7.7272	8.0486	0.078	1.1912	0.4307	1.0937	7.748	3.154	8.9461	11.4748	0.3146	0.8395	0.078	0.3245
2-aminophenol sulfate	Xenobiotics	Chemical	LC/MS Neg		0.2039	0.2039	0.2039	0.2039	7.0522	2.1781	0.2039	1.0422	4.4439	0.2039	0.6052	0.5556	0.2039	0.2039	0.2039		0.2039	0.2039	0.4103	0.3485	0.2039	0.2039	0.2039	0.9578	0.2039	0.2039	0.2039	0.2039	0.2039	0.2039	1.1147	0.2039	0.2039	0.2039	0.2039	0.2039
2'-deoxyadenosine	Nucleotide	Purine Metabolism, Adenine containing	LC/MS Pos	HMDB00462	2.2973	0.9302	0.6373	0.3296	0.1961	0.0973	1.793	1.6139	3.8715	2.5115	0.0973	1.5147	0.7551	1.6431	6.5285		1.636	1.0353	0.6193	0.8225	0.3243	1.0184	0.4074	0.3621	0.6872	0.0973	4.1792	1.8402	0.0973	0.3759	0.0973	0.0973	1	0.9552	0.3902	0.0973
2'-deoxyadenosine 5'-monophosphate	Nucleotide	Purine Metabolism, Adenine containing	LC/MS Pos	HMDB00289	0.7979	0.3995	0.3134	0.3134	0.5315	0.3881	11.2158	7.0935	3.0161	0.3134	0.3134	0.9903	0.3134	1.0097	2.2644		0.3134	0.3134	0.615	3.9913	0.6359	1	0.3134	0.9266	0.3134	0.3134	0.3134	0.3134	0.3134	0.4401	0.3134	0.3134	0.3134	0.3134	0.3134	0.3134
2'-deoxycytidine	Nucleotide	Pyrimidine Metabolism, Cytidine containing	LC/MS Pos	HMDB00884	0.4008	0.0257	0.1084	0.0257	3.252	1.1487	4.0897	3.4759	1.0483	2.6325	0.0257	0.429	1.0494	1.668	4.9607		1.1904	1.0724	0.7244	2.3089	1.5106	0.9276	0.0257	0.9164	0.8207	0.0257	0.2852	0.0257	0.0257	1.0531	0.7406	0.507	1.0932	1.4521	0.0257	0.0257
2'-deoxycytidine 5'-monophosphate	Nucleotide	Pyrimidine Metabolism, Cytidine containing	LC/MS Pos	HMDB00767	0.0611	0.0611	0.0611	0.0611	0.1462	0.0611	1.9488	1.6621	2.6338	1	0.0611	1.2392	0.3523	1.0296	3.4058		0.0611	0.0611	0.2106	1	0.2587	0.0997	0.0611	0.0793	0.0611	0.0611	0.0611	0.0611	0.0611	0.4287	0.0611	0.0611	0.0611	0.0611	0.0611	0.0611
2'-deoxyguanosine	Nucleotide	Purine Metabolism, Guanine containing	LC/MS Pos	HMDB41623	0.4144	0.2632	0.0457	0.0908	1.4971	0.9127	6.8004	10.2611	0.9824	2.6087	0.4781	1.0176	1.2826	1.5942	16.5529		0.5812	1.5662	4.0222	2.0011	1.1007	3.578	0.3527	0.5443	1.1769	1.0873	0.9795	0.2738	2.3863	1.2661	0.782	1.1826	17.7199	15.015	0.068	0.0229
2'-deoxyinosine	Nucleotide	Purine Metabolism, (Hypo)Xanthine/Inosine containing	LC/MS Pos	HMDB00760	0.4106	0.3852	0.0342	0.0472	1.2058	0.5777	6.2074	7.9529	0.5974	2.6571	0.533	1.2424	1.4214	2.3623	15.3241		0.2863	1.1376	3.5912	3.2304	3.9154	3.7176	0.3644	0.9232	0.3702	1.0768	0.8725	0.3852	1.3068	0.8823	0.6703	1.1177	13.8767	15.6155	0.0342	0.0342
2-deoxyribose	Carbohydrate	Pentose Metabolism	GC/MS	HMDB00646	0.1081	0.1081	0.1081	0.1081	1.9094	2.4853	0.1081	1.5163	0.1081	0.3785	0.9917	1.2191	0.1673	0.3085	0.3721		0.1081	1.4043	1.0417	1	0.6955	1.0148	0.8894	0.9554	1.1031	1.4125	0.1081	0.1081	1.2428	1.5306	0.8541	1.5159	1.0083	1.1478	0.1081	0.1081
2'-deoxyuridine	Nucleotide	Pyrimidine Metabolism, Uracil containing	LC/MS Neg	HMDB02032	0.2516	0.1963	0.0625	0.0919	0.4226	0.2012	1.8543	3.5782	0.8068	2.6993	1.2304	1.2072	2.7667	0.8758	7.0283		0.1333	0.7848	2.8657	2.0126	2.0358	5.9022	0.5218	1.6401	0.4629	1.4462	0.6232	0.2644	1.1439	2.5058	0.3082	1.1242	17.4842	21.721	0.0983	0.0577
2-hydroxy-3-methylvalerate	Amino Acid	Leucine, Isoleucine and Valine Metabolism	LC/MS Neg	HMDB00317	0.0431	0.0105	0.3336	0.1711	1.0216	0.3967	0.0072	1.4957	3.2451	2.0461	4.9531	0.4557	1.5403	0.4519	0.0068		0.1866	1.8576	0.2812	0.4703	0.7084	6.6045	0.7535	0.9784	4.0489	1.177	0.0091	0.0438	18.8872	15.5715	10.055	4.9103	0.6252	1	0.1325	0.073
2-hydroxyadipate	Lipid	Fatty Acid, Dicarboxylate	LC/MS Polar		0.9243	1.1901	0.3546	0.3048	7.3326	6.169	0.7958	0.745	3.5224	1.8758	2.4294	1.6962	0.7042	1.1085	1.1518		0.8213	0.688	0.3115	0.3631	0.1976	6.2538	0.8842	1	1.8341	3.1351	0.5049	0.4506	3.662	2.5839	0.3509	0.4709	0.4768	0.1976	0.338	1.0972
2-hydroxybutyrate (AHB)	Amino Acid	Methionine, Cysteine, SAM and Taurine Metabolism	LC/MS Polar	HMDB00650	1.218	1.1932	0.1724	0.2122	0.7437	0.2722	0.7367	1.1584	2.8564	2.1359	1.5469	1.064	0.936	1.4073	1.331		0.9355	0.5578	0.5281	0.6401	1.3022	1.9051	0.6801	1.0645	1.0956	2.3108	0.7974	1.3516	7.4031	6.1392	1.3581	0.4844	0.3704	0.7632	0.2624	0.6509
2-hydroxydecanoate	Lipid	Fatty Acid, Monohydroxy	LC/MS Neg	HMDB05065	4.6412	1.3173	0.2428	0.4334	0.8077	1.1572	0.4369	0.4725	1.5517	0.9975	2.2476	2.0906	1.2477	1.6871	1.0369		2.9068	0.3767	0.3517	0.4349	1.0195	1.4372	2.4147	1.7639	0.4125	1.2658	0.3883	0.7249	0.4831	0.4193	0.5781	1.9157	1.0025	0.7674	0.2833	0.3094
2-hydroxyglutarate	Lipid	Fatty Acid, Dicarboxylate	LC/MS Polar	HMDB10378	0.7943	0.6013	0.336	0.9907	1.7086	0.3734	0.1838	2.3068	1.7397	1.8658	4.0842	0.6114	1.7743	1.0868	0.4601		1.2283	1.0093	0.5262	0.3067	0.6107	1.3415	0.5075	0.9058	1.5547	0.379	0.9132	0.3651	5.7256	5.8697	6.2469	2.4406	0.6467	0.8758	0.4741	1.0929
2-hydroxyhippurate (salicylurate)	Xenobiotics	Benzoate Metabolism	LC/MS Neg	HMDB00054	0.4092	0.5241	0.4616	0.3909	0.3909	0.7855	0.3909	0.3909	0.3909	0.3909	1	0.3909	0.4541	0.3909	0.6264		0.3909	0.3909	0.3909	0.4604	1.2578	0.3909	1.042	0.958	0.3909	2.568	16.2658	0.3909	0.3909	3.2822	0.3909	0.3909	0.6175	0.3909	0.4219	0.3909
2-hydroxyibuprofen	Xenobiotics	Drug	LC/MS Pos		0.1638	0.1638	0.1638	0.1638	0.1638	0.1638	0.1638	0.1638	0.1638	0.1638	0.1638	0.175	0.1638	0.1638	0.1638		2.4621	0.1638	0.1638	0.1638	0.1638	0.1638	0.1638	0.1638	0.1638	0.1638	0.1638	0.1638	0.1638	5.6933	0.1638	0.1638	0.1638	0.626	0.1638	0.1638
2-hydroxyisobutyrate	Xenobiotics	Chemical	GC/MS		0.9882	0.5372	0.5372	0.8265	1.4152	0.5372	0.9051	0.5372	1.124	1.3009	0.5372	0.7852	0.7308	0.881	1.0245		0.5372	1.0086	1.0137	0.5372	0.885	0.9549	1	1.1326	1.4211	2.133	0.5372	0.8028	0.9755	0.5372	0.5372	0.5372	0.5372	1.193	1.1455	0.7409
2-hydroxyoctanoate	Lipid	Fatty Acid, Monohydroxy	LC/MS Neg	HMDB06469	27.2096	8.1201	0.2654	0.6118	0.2654	0.7836	0.8517	0.9638	0.957	0.5545	0.2654	0.5987	0.2654	0.2654	1.665		31.7831	0.6055	0.7376	0.5035	1.7657	1.4863	5.149	4.4074	0.2664	0.2654	0.656	3.093	2.3573	1.2136	2.4139	6.6443	0.889	0.2654	0.6666	1
2-hydroxypalmitate	Lipid	Fatty Acid, Monohydroxy	LC/MS Neg	HMDB01161	3.7745	3.5994	4.7035	2.5445	0.7489	0.1163	1.0729	0.7212	0.0479	0.2681	3.5033	9.5489	0.318	0.2815	1.0502		7.1597	4.4559	1.021	2.2989	0.2259	0.0853	0.2031	0.2971	0.979	0.9407	0.9041	4.1147	1.8743	2.6592	1.1624	4.5047	0.4021	0.1733	0.3864	0.1939
2-hydroxyphenylacetate	Amino Acid	Phenylalanine and Tyrosine Metabolism	LC/MS Polar	HMDB00669	1.4067	1.2417	0.4389	0.1403	1.5342	0.8331	0.7412	1.339	1	2.4566	1.6649	1.8381	1.999	2.9086	0.5018		0.4244	0.5607	0.3511	0.4681	1	1.2029	1.7136	1.0478	0.3382	0.9411	0.6485	1.0679	1.6359	1.5397	0.7379	0.9889	1.3708	0.738	0.1455	0.4074
2-hydroxystearate	Lipid	Fatty Acid, Monohydroxy	LC/MS Neg	HMDB00062	1.3036	0.1033	2.0248	1.6785	0.5095	0.4549	1.5614	1.4176	0.3524	0.1512	0.9105	2.2619	0.4227	0.2771	1.5228		1.4008	2.3921	1	0.888	0.1033	0.1033	0.4741	0.2355	0.4922	0.8188	1.372	3.5833	0.7336	1.576	1.0895	2.1598	0.4462	0.3253	0.447	0.5467
2-isopropylmalate	Xenobiotics	Food Component/Plant	LC/MS Polar	HMDB02780	0.7908	0.9461	0.6441	1.6555	1.0042	0.4003	0.2474	0.3308	2.2049	1.2984	1.2677	0.3538	0.778	0.6902	0.568		2.136	2.7808	0.8423	0.275	13.0913	19.5465	0.3467	0.3841	0.8811	4.2259	0.8079	0.1436	3.6854	2.6605	1.4151	0.6197	1.1921	1.4797	0.2116	0.4954
2-linoleoylglycerol (2-monolinolein)	Lipid	Monoacylglycerol	LC/MS Neg		0.9099	0.2716	0.2492	0.4848	0.5047	0.0634	17.8126	2.4811	32.6026	0.3883	0.2202	1	0.6588	1.156	6.2813		0.1053	3.1629	0.736	5.1473	27.6592	4.1443	0.2145	0.3563	24.008	25.0239	0.242	4.6273	0.0652	2.3096	3.8628	0.0425	0.7022	0.5482	0.0425	0.0588
2-methylbutyrylcarnitine (C5)	Amino Acid	Leucine, Isoleucine and Valine Metabolism	LC/MS Pos	HMDB00378	0.384	2.0127	0.4547	1.0931	0.384	1.1169	0.3871	0.9069	1.6287	1.451	0.384	0.384	1.0041	0.5899	0.384		0.384	1.7007	0.384	0.384	0.384	0.6699	1.3184	0.4255	0.384	0.384	0.7924	0.8425	5.7639	5.0236	0.384	4.3724	2.0771	0.384	0.384	0.384
2-methylbutyrylglycine	Amino Acid	Leucine, Isoleucine and Valine Metabolism	LC/MS Neg	HMDB00339	0.089	0.2902	0.4722	0.089	0.089	1	0.089	0.089	0.089	1.124	0.876	0.089	0.089	0.089	0.089		1.1124	0.4749	0.089	0.089	0.6191	1.2821	0.089	1.2301	1.9044	1.4568	0.089	0.089	2.7482	0.854	3.5425	2.3102	0.4724	0.5265	0.089	0.089
2-methylcitrate	Energy	TCA Cycle	GC/MS	HMDB00208	0.611	0.4534	0.4534	0.4534	0.4534	0.4534	0.4534	0.4534	1	0.4534	0.4534	0.4534	0.4534	0.4534	0.4534		0.4534	0.4534	0.4534	0.4534	0.4534	0.4534	0.4534	0.4534	0.6391	15.2523	0.4534	0.4534	0.4534	0.4534	0.4534	0.4534	0.4534	0.4534	0.4534	0.4534
2-methylglutarate	Lipid	Fatty Acid, Dicarboxylate	LC/MS Polar	HMDB05060	1.1469	1.0176	1.2517	1.0598	1.5811	0.7967	0.8386	1.2051	0.0843	0.1001	1.5605	2.1393	0.1438	0.1599	0.9487		1.7408	3.4144	0.9824	0.8261	0.3017	0.5683	0.8609	0.5234	0.3462	0.4714	0.427	0.3091	2.6264	1.3507	0.5401	0.9454	1.2443	0.8624	1.2816	1.8698
2-methylmalonyl carnitine	Lipid	Fatty Acid Synthesis	LC/MS Pos	HMDB00782	0.8623	0.1002	0.6751	0.1002	4.272	2.5835	4.0943	1.4338	1.968	0.7437	0.3243	1.3166	3.1542	3.196	0.1002		0.8878	0.2128	1.0861	1.1937	0.1002	0.1002	0.1002	0.1002	1.4956	0.1002	0.694	0.1002	0.1002	1.0896	1.6784	0.1002	0.9269	0.9435	0.1002	0.2452
2-myristoylglycerol (2-monomyristin)	Lipid	Monoacylglycerol	LC/MS Neg		0.7499	2.1696	1.8241	0.7978	0.0917	0.0917	1.5613	0.0917	4.7113	0.8494	1.1506	1.3045	0.7088	0.0917	5.1096		1	0.0917	0.3552	2.2316	1.548	1.0035	0.0917	1.0276	0.825	0.8324	0.82	6.3637	0.0917	0.0917	0.5617	0.3921	0.0917	0.0917	0.0917	1.1724
2-oleoylglycerol (2-monoolein)	Lipid	Monoacylglycerol	LC/MS Neg	HMDB00131	0.334	0.9464	0.1498	0.2605	0.3737	0.0145	16.9721	2.7576	24.926	0.1848	0.3874	1.2692	0.642	1.2779	2.0799		0.1245	1.0536	0.4275	2.8231	7.3718	3.6263	0.1354	0.1554	11.2763	9.7166	0.2766	2.1199	0.0372	1.7181	1.9958	0.0241	0.298	0.0886	0.0855	0.0341
2-oxindole-3-acetate	Xenobiotics	Food Component/Plant	LC/MS Pos	HMDB01871	2.6043	3.1868	0.0069	0.007	0.9167	1.4556	2.7761	0.7652	0.9128	4.2272	4.5738	4.0783	2.3723	0.5074	0.2904		1.0833	0.4712	0.4119	0.7526	0.067	1.1171	2.9823	1.8847	1.8249	0.1136	0.1351	0.1609	2.5687	3.9095	1.0872	4.038	0.0227	0.0121	0.0157	0.0034
2-oxo-1-pyrrolidinepropionate	Xenobiotics	Chemical	LC/MS Pos	HMDB05010	2.2502	1.69	1.1836	0.8095	0.5918	0.3105	1.5891	2.2142	0.0525	0.0525	1.215	1.3456	0.6624	0.4879	1.2936		1.0939	0.8683	1.0541	0.7514	0.3025	0.2081	0.7023	0.806	0.5265	0.3958	1.3479	0.7678	0.827	0.9322	0.6222	0.7507	2.2142	1.965	1.9952	2.1315
2-palmitoylglycerol (2-monopalmitin)	Lipid	Monoacylglycerol	LC/MS Neg		0.5863	1.2752	0.8465	0.2676	0.3152	0.1799	3.3129	1.1099	6.1203	0.6475	0.8278	1.0833	0.9315	0.8029	1.0247		0.6165	0.8901	0.6719	1.4179	7.8223	3.6767	0.4867	0.1799	1.411	9.733	7.8849	6.5135	0.1799	1.7526	1	0.1799	0.4609	0.1799	0.4453	0.2195
2-palmitoylglycerophosphocholine*	Lipid	Lysolipid	LC/MS Pos	HMDB03502	0.5623	0.5623	0.5623	0.5623	0.5623	0.5623	0.6375	0.5623	4.9063	2.2886	0.5623	0.5623	0.5623	1	0.5623		0.5623	7.0688	0.5623	0.5623	0.5623	0.5623	0.5623	0.5623	0.5623	0.5623	0.6124	0.5623	0.5623	0.5623	0.5623	0.5623	0.5623	0.5623	0.5623	0.5623
2-pentanamido-3-phenylpropanoic acid	Amino Acid	Phenylalanine and Tyrosine Metabolism	LC/MS Neg		0.0478	0.0478	0.0882	0.0478	4.5539	5.4664	0.0705	1.0509	0.8531	0.6016	6.627	2.1272	0.9813	0.8967	0.0764		0.0489	0.998	1.6282	1.132	0.362	1.5613	2.1872	4.9943	0.3373	0.4792	0.1103	0.0769	32.8685	9.3135	19.9713	33.5755	2.3636	4.2884	0.0478	0.0478
2-piperidinone	Xenobiotics	Food Component/Plant	LC/MS Pos	HMDB02825	0.4602	0.2038	0.2474	0.4571	1.6472	0.578	0.7459	1.6602	14.6832	16.1673	1.7051	1.1112	13.3302	22.8183	0.3531		0.6445	1.0693	1.0551	0.4806	8.8299	12.3404	2.7583	0.621	12.2075	6.7552	0.4267	0.2512	6.2286	0.8888	1.2037	1.1287	0.8049	0.7184	0.2278	0.0878
2-stearoylglycerol (2-monostearin)	Lipid	Monoacylglycerol	LC/MS Pos		0.4724	0.7029	0.9198	0.6428	1.1279	0.6505	3.6442	0.6858	2.217	0.1782	0.3016	0.7081	0.4406	0.7491	1.8524		0.1782	2.5139	0.7171	0.7793	6.7022	8.2361	0.4889	0.2828	1.3945	2.5374	0.9058	1.7897	1.4194	3.014	0.8508	0.1782	1.749	2.9456	1.0942	1.3697
3-(2-hydroxyphenyl)propionate	Xenobiotics	Benzoate Metabolism	LC/MS Neg	HMDB01431	1.0958	1.3491	0.1707	0.2398	0.7066	1.3048	0.1707	0.1707	0.1707	2.2994	0.1707	1.6078	1.069	1.5156	2.6351		0.1707	0.518	0.4225	0.9042	1.6299	7.5531	1.1209	1.4368	0.1707	0.7279	1.273	2.6612	0.2777	1.0928	0.3985	1.8386	0.5157	1.4857	0.25	0.3812
3-(3-hydroxyphenyl)propionate	Amino Acid	Phenylalanine and Tyrosine Metabolism	LC/MS Neg	HMDB00375	0.0494	0.0674	0.4253	0.1649	12.5973	2.9195	10.0756	20.419	1.0032	21.4968	38.4824	20.1828	29.7719	42.2301	0.1002		0.7492	0.1665	0.1906	0.5527	8.2108	6.0437	0.4548	0.5429	6.0619	19.3717	0.1323	0.1542	6.798	4.5738	0.6189	0.5084	0.7849	0.7932	0.9968	0.7689
3-(4-hydroxyphenyl)lactate	Amino Acid	Phenylalanine and Tyrosine Metabolism	LC/MS Neg	HMDB00755	0.0874	0.0629	0.7337	0.3517	0.1451	0.6868	0.0834	2.5238	2.5602	2.3543	5.2513	0.4564	2.3509	0.99	0.0984		0.2247	3.0866	0.9623	0.8385	0.5727	6.1654	0.422	1.0377	6.0931	1.4203	0.0691	0.0553	27.1297	27.3209	10.6408	6.7769	1.01	1.4956	0.1717	0.1013
3-(4-hydroxyphenyl)propionate	Amino Acid	Phenylalanine and Tyrosine Metabolism	LC/MS Neg	HMDB02199	0.6504	0.7395	0.4452	0.2562	0.0726	6.9884	144.785	235.068	34.6012	26.1238	37.3349	16.97	20.232	18.9588	1.7988		0.3459	0.7712	0.6282	0.848	8.299	21.2315	0.5139	0.4307	36.5394	26.3679	0.95	0.2832	3.0819	4.9626	1.05	0.5979	0.2719	0.5761	0.3062	0.1877
3-(cystein-S-yl)acetaminophen*	Xenobiotics	Drug	LC/MS Pos		1	1	1	1	1	1	1	1	1	1	1	1	1	1	1		1	1	1	1	1	1	1	1	1	1	1	1	1	1	1	1	1	1	1	1
3-(N-acetyl-L-cystein-S-yl) acetaminophen	Xenobiotics	Drug	LC/MS Neg	HMDB04284	1	1	1	1	1	1	1	1	1	1	1	1	1	1	1		1	1	1	1	1	1	1	1	1	1	1	1	1	1	1	1	1	1	1	1
3,4-dihydroxybenzoate	Xenobiotics	Benzoate Metabolism	LC/MS Neg	HMDB00235	1.7517	1.5533	0.6028	1.8743	1.2183	1	0.2749	0.6059	0.603	1	1.0968	0.8314	1.7051	0.3473	0.0592		0.9875	1.5502	0.2629	0.4946	0.0592	0.0592	1.116	2.6992	9.7259	2.6451	0.0592	0.8457	0.0592	0.0592	1.4094	10.4463	0.6765	1.1855	0.3267	0.8183
3,4-dihydroxyphenylacetate	Amino Acid	Phenylalanine and Tyrosine Metabolism	LC/MS Polar	HMDB01336	16.0041	3.279	0.5263	0.5263	1.422	0.5263	0.5263	0.5263	0.5263	0.5263	0.5263	1.404	0.8737	0.6714	0.9644		0.5263	0.5263	0.5263	0.5263	0.5263	0.8891	0.7567	1.4113	0.5263	0.5263	0.7735	3.9001	0.5263	0.8903	0.5263	0.5263	0.7791	0.5263	0.5263	1.2216
3,5-dihydroxybenzoic acid	Xenobiotics	Food Component/Plant	LC/MS Neg		3.4915	1.6779	0.1041	0.4354	1.7102	0.1606	1.4372	0.7835	0.1041	0.1041	2.2368	1.1656	1.348	0.2882	0.1041		1.1759	1.6034	1.0325	0.878	0.1041	0.8628	1	0.1041	0.1041	1.5364	0.1041	0.7579	0.5161	0.3978	0.1041	0.1041	2.7141	2.6925	0.2974	0.1041
3,7-dimethylurate	Xenobiotics	Xanthine Metabolism	LC/MS Neg		1.5208	0.7487	0.0278	0.0149	1.033	2.1696	0.0107	0.0107	0.2917	0.2149	8.9683	2.368	18.7652	6.136	1.0978		0.0107	0.4704	1.8748	2.0493	0.1466	0.618	1.7198	7.5242	0.5621	0.3877	0.1205	0.1567	4.8175	4.3888	0.269	0.2948	11.8858	9.3331	0.0914	0.1052
3-[3-(sulfooxy)phenyl]propanoic acid	Amino Acid	Phenylalanine and Tyrosine Metabolism	LC/MS Neg		0.0533	0.0533	0.0533	0.0533	0.123	0.0533	0.4202	1	0.0602	3.7614	1.7598	0.2402	4.4401	1.9879	0.0533		0.0533	0.0533	0.0533	0.0533	3.4005	1.9603	0.0533	0.0533	1.6417	10.7705	0.0533	0.0533	0.0533	0.0533	0.0533	0.0533	0.0533	0.0533	0.0533	0.0533
3-aminobutyrate	Xenobiotics	Chemical	GC/MS		0.3535	0.6948	0.3535	0.3535	0.4057	0.3535	0.8386	1.0488	0.3535	0.3535	0.9097	0.7533	1.1174	1.9068	0.3535		0.5366	0.3535	0.3535	0.3535	1.0588	2.2727	0.5553	1	3.8658	0.8695	0.3535	0.3535	1.3204	0.3535	4.3709	2.4498	0.3535	0.6174	0.3535	0.3535
3-aminoisobutyrate	Nucleotide	Pyrimidine Metabolism, Thymine containing	GC/MS	HMDB00026	0.1146	0.1146	0.1146	0.3229	0.1146	0.1146	0.1146	0.3683	1.8486	4.164	1	0.1146	2.0988	4.6034	0.1146		0.1997	0.1146	0.1146	0.1146	8.4699	25.2931	0.1146	0.1146	1.2321	4.0828	0.1146	0.1146	1.5453	0.7676	0.7479	0.3429	0.1146	0.1146	0.1146	0.1146
3b-hydroxy-5-cholenoic acid	Lipid	Secondary Bile Acid Metabolism	LC/MS Neg	HMDB00874	2.7484	2.3816	2.9207	0.8682	0.0743	0.0743	1.8463	2.2333	0.602	0.0743	0.2808	0.8506	1.5218	3.8201	1.1366		0.7792	0.0743	1.9098	1.3592	0.7777	0.5287	0.8952	0.9317	1.0607	1.6819	1.001	1.1656	0.5637	0.3706	0.3581	0.0743	1.9962	2.2638	1.0873	1.2161
3-carboxy-4-methyl-5-propyl-2-furanpropanoate (CMPF)	Lipid	Fatty Acid, Dicarboxylate	LC/MS Neg	HMDB00784	1.669	1.373	0.0587	0.0587	0.0928	0.0587	0.5019	0.2054	0.0587	0.0587	0.0587	0.1285	0.1265	0.0587	0.85		0.0587	0.2668	0.9035	1.19	1.0965	1.4145	0.0587	1.4143	1.6661	0.0587	0.9826	0.4074	43.631	23.2921	0.0587	0.0587	1.3835	0.8614	0.0587	0.0587
3-dehydrocholate	Lipid	Secondary Bile Acid Metabolism	LC/MS Neg	HMDB02639	0.0373	0.0373	0.0373	0.0373	0.8119	0.1093	0.0373	0.0373	3.7009	14.2144	0.0373	0.0409	1	2.0959	0.0373		0.0373	0.0373	0.0373	0.0373	0.0373	0.0373	0.0373	0.0373	187.107	88.8589	0.0373	0.0373	0.0373	0.0373	0.1924	0.0373	0.0373	0.0373	0.0373	0.0373
3-hydroxy-2-ethylpropionate	Amino Acid	Leucine, Isoleucine and Valine Metabolism	LC/MS Neg	HMDB00396	3.5594	1.9217	0.1144	0.2522	1.4101	0.2956	1.318	0.1144	0.1144	1.0617	0.1144	1.3719	1	0.1144	2.2905		0.1144	0.9557	0.6183	0.3712	0.4228	2.1638	0.7099	1.8805	0.1144	2.8034	0.455	1.0815	2.1827	0.1144	0.9205	0.9318	1.3854	1.8435	0.1144	0.1144
3-hydroxy-3-methylglutarate	Lipid	Mevalonate Metabolism	LC/MS Polar		0.4081	0.4316	0.1055	0.3819	5.1811	2.4358	0.2916	1.3081	9.0741	3.6996	6.5068	3.343	1.2519	0.9787	0.6901		1.3113	1.597	0.3352	0.5686	1.0816	0.9609	0.9042	0.9974	3.3655	8.598	0.3815	0.1815	14.1732	8.8607	1.0576	3.2912	0.6321	0.8	0.6415	1.0856
3-hydroxybenzoate	Xenobiotics	Benzoate Metabolism	LC/MS Neg	HMDB04159	10.9031	2.3647	0.1852	0.7746	2.1454	0.6605	2.457	2.1248	0.1852	0.1852	1.4282	1	2.1299	1.216	2.8974		0.4374	0.597	0.5521	1	0.1852	0.8418	1.2221	4.0892	0.9248	8.1455	0.3773	1.1544	1.0809	1.0346	0.5045	0.3179	0.8846	0.7832	0.5877	2.0482
3-hydroxybutyrate (BHBA)	Lipid	Ketone Bodies	LC/MS Polar	HMDB05066	0.3543	0.2884	0.3292	0.04	4.6085	1.0879	0.5679	6.0558	5.2639	3.771	1.3224	1.0877	0.8684	0.934	0.1192		1.0307	0.3795	2.5948	0.3223	0.6429	3.2712	3.3267	1.19	1.3377	2.2235	0.7088	0.4011	1.838	0.9291	1.677	1.4245	1.066	2.3454	0.0487	0.2619
3-hydroxycinnamate (m-coumarate)	Xenobiotics	Food Component/Plant	LC/MS Neg		0.1713	0.1713	0.1713	0.1713	21.7306	1.2264	0.1713	2.1776	0.1713	0.1713	0.1713	0.1713	14.9629	9.218	0.1713		0.7736	0.1713	0.1713	0.1713	0.1713	0.1713	0.1713	0.1713	0.1713	6.1653	0.1713	0.1713	0.1713	0.1713	0.6005	1	0.1713	0.1713	0.3841	0.4462
3-hydroxydecanoate	Lipid	Fatty Acid, Monohydroxy	LC/MS Neg	HMDB02264	2.7636	1.2296	0.9023	1.405	0.5356	0.7042	0.4628	0.4612	2.7234	1.4648	0.8162	0.5627	0.8666	1.2195	0.6991		2.2804	0.6288	0.3154	0.4774	0.546	1.8417	0.526	1.0977	0.4468	2.5915	1.0122	0.6011	1.0246	1.1353	0.9878	1.2481	0.8685	0.6927	1.0996	1.4625
3-hydroxyindolin-2-one	Xenobiotics	Food Component/Plant	LC/MS Pos	HMDB01370	1.4168	1.7131	0.2093	0.2093	1.2713	0.576	0.3429	0.5892	1.7377	7.3106	0.6226	0.7222	2.1591	2.8851	0.2197		1.5557	0.5656	0.5183	1.2133	11.1517	8.0169	0.5379	0.4821	2.2539	0.7874	0.2452	1.2928	0.8512	0.515	2.3386	0.2093	0.4871	1.064	0.2093	0.2093
3-hydroxyisobutyrate	Amino Acid	Leucine, Isoleucine and Valine Metabolism	LC/MS Polar	HMDB00336	0.1039	0.1936	0.1039	1.464	0.1039	0.1039	0.1039	0.1039	1.8836	1.3381	0.7102	0.6693	0.1039	0.1039	0.1039		0.2852	0.1039	0.1039	0.1039	1	1.5219	0.1798	0.1039	1.669	2.378	0.1039	0.1853	1.2898	0.1039	1.5703	0.1039	0.1039	0.6166	0.1039	0.1039
3-hydroxylaurate	Lipid	Fatty Acid, Monohydroxy	LC/MS Neg	HMDB31057	0.7981	0.8497	1.7782	2.4796	0.6499	1.1816	0.4811	0.4635	2.5444	0.912	1.1143	1.0224	0.6443	1.2961	0.791		0.6457	0.7559	0.5022	0.6369	0.5748	3.8926	0.7652	1.3996	1.1454	2.4631	0.9949	1.4715	0.9251	1.1126	0.838	1.0601	1.0051	0.6307	0.9674	1.0984
3-hydroxymyristate	Lipid	Fatty Acid, Monohydroxy	LC/MS Neg		0.5631	1.0601	2.3282	1.577	0.4415	0.6921	0.4999	0.3919	0.7169	0.7561	1.5961	1.0006	0.6115	0.7991	0.9994		0.9399	0.7642	1.4414	1.2158	0.8538	1.5333	0.9039	1.6224	1.0832	1.7545	1.5664	2.4499	0.9431	2.237	1.2028	1.533	0.8275	0.5806	1.4337	2.0902
3-hydroxyoctanoate	Lipid	Fatty Acid, Monohydroxy	LC/MS Neg	HMDB01624	10.1602	3.9786	0.6402	1.1649	0.9474	0.7666	0.3668	0.5259	2.0709	1.7993	1.7089	0.861	0.7872	0.928	0.6186		6.7323	0.3467	0.3895	0.3011	4.9927	4.2035	0.9552	4.085	0.8522	2.8094	0.9996	2.0954	3.2265	1.8182	1.2768	1.0062	0.7351	0.8182	0.8919	1.0978
3-hydroxypalmitate	Lipid	Fatty Acid, Monohydroxy	LC/MS Neg	HMDB00700	1.7566	2.8515	2.6656	0.4805	1.02	0.4936	0.6394	0.3962	0.992	1.1353	2.171	6.5998	1.008	2.1029	0.9163		2.8187	0.3299	0.9417	3.989	2.5556	1.4525	0.3664	0.2924	4.0014	9.6047	0.3229	2.9457	0.5014	1.3946	0.3898	1.2596	0.3119	0.0976	0.6694	0.6684
3-hydroxyphenylacetate	Amino Acid	Phenylalanine and Tyrosine Metabolism	LC/MS Polar	HMDB00440	3.3209	1.8619	0.1365	0.1365	0.1365	0.1365	0.4241	0.632	0.1365	0.4719	2.2968	0.6432	5.258	3.2306	3.1425		0.1365	0.8184	0.2016	1.3703	0.1365	0.1365	2.5795	5.493	0.1365	0.1365	0.9561	4.1549	1.1296	2.5058	0.3173	1.0439	1.9886	2.5031	0.2401	0.8353
3-hydroxypropanoate	Lipid	Fatty Acid, Monohydroxy	LC/MS Polar	HMDB00357	0.0568	0.2214	0.0568	0.1101	7.8824	3.961	0.0568	1.9658	6.252	3.928	14.7171	4.3582	3.5291	2.2337	0.2808		0.1169	0.2553	0.2256	0.8422	1.2926	0.8789	1.1211	1.1903	6.1169	2.5729	0.0568	0.0568	1.5673	7.2262	0.9055	1.0945	0.1679	0.61	0.1039	0.2252
3-hydroxypyridine	Xenobiotics	Chemical	LC/MS Pos	HMDB01930	0.657	1.5206	2.2475	0.7962	0.9998	0.8957	2.2851	4.903	0.078	0.078	1.286	1.1983	0.6742	0.3631	0.6755		0.8074	1.0002	1.0419	1.8813	0.1876	0.078	1.7394	1.856	0.0851	0.296	0.5764	0.3245	1.5664	1.7376	0.8799	1.1201	4.3469	1.7267	0.497	0.5316
3-hydroxyquinine	Xenobiotics	Drug	LC/MS Pos	HMDB29540	0.4121	0.4121	0.4121	0.4121	0.4121	0.4121	0.4121	0.4121	0.4121	0.4121	0.4121	0.4121	0.4121	0.4121	0.4121		0.4121	0.4121	0.4121	0.4121	0.4121	0.4121	0.4121	0.4121	0.4121	0.4121	0.4121	0.4121	0.4121	0.4121	0.4121	0.4121	1.5879	0.4121	0.4121	0.4121
3-hydroxysebacate	Lipid	Fatty Acid, Monohydroxy	LC/MS Pos		0.0404	0.0207	0.0207	0.0207	0.8257	1.1955	0.0207	0.0413	0.0207	0.8373	1.9461	0.3691	2.88	1.0468	0.0207		0.0207	0.0207	0.0207	1.1354	0.2241	0.6074	0.8901	1.9165	0.5935	1.315	0.0207	0.0311	0.0207	0.8391	0.0207	0.0207	0.0207	0.0207	0.0207	0.0207
3-hydroxysuberate	Lipid	Fatty Acid, Monohydroxy	LC/MS Neg	HMDB00710	3.2751	1.3618	0.9533	0.6182	1.222	0.6886	0.9495	1.0005	0.1505	1.1502	1.1352	1.482	0.6728	1.4791	1.2834		2.6794	1.0425	0.8001	0.5556	0.7845	1.0592	1.0632	1.2693	0.943	1.5792	0.2638	0.4885	0.5748	0.7519	0.1505	0.4966	1.1203	0.7575	0.808	1
3-indoxyl sulfate	Amino Acid	Tryptophan Metabolism	LC/MS Neg	HMDB00682	0.8047	0.8047	0.8047	0.8047	0.8047	0.8047	0.8047	0.8047	0.8047	0.8047	0.8047	0.8047	1.1953	0.8047	0.8047		0.8047	0.8047	0.8047	0.8047	0.8047	0.8047	0.8047	0.8047	0.8047	0.8047	0.8047	0.8047	0.8047	0.8047	0.8047	0.8047	0.8047	0.8047	0.8047	0.8047
3-methoxytyrosine	Amino Acid	Phenylalanine and Tyrosine Metabolism	LC/MS Pos	HMDB01434	0.2605	0.2605	0.2605	0.2605	0.5095	2.3665	0.2605	0.2605	2.9736	1.637	0.8633	0.4107	1	1.9397	0.2605		0.2605	0.2605	0.2605	0.2605	0.2605	1.0591	0.2605	0.2605	3.9423	0.9409	0.2605	0.2605	1.3528	0.7151	0.2605	0.2605	0.2605	0.2605	0.2605	0.2605
3-methyl-2-oxobutyrate	Amino Acid	Leucine, Isoleucine and Valine Metabolism	LC/MS Neg	HMDB00019	0.3447	0.3431	0.718	0.5252	3.355	3.9137	0.1918	0.9673	1.5541	1.25	1.4169	0.1884	1.7996	0.9379	0.2771		0.9906	2.7515	1.1107	0.5838	0.8403	4.0871	0.5645	1.1126	1.0094	3.386	0.6288	0.3454	2.8654	1.717	0.7548	10.587	4.3272	2.8725	0.9638	0.8699
3-methyl-2-oxovalerate	Amino Acid	Leucine, Isoleucine and Valine Metabolism	LC/MS Neg	HMDB03736	0.2721	0.2767	1.1289	0.4884	3.0684	3.8538	0.1832	0.9427	1.0688	1.4372	1.9529	0.1763	2.0518	0.8561	0.346		0.7674	2.2053	0.8302	0.5164	0.9574	4.0375	0.6053	1.1105	1.0426	3.4571	0.6635	0.4652	3.585	2.0586	0.6542	12.9265	4.4787	3.2837	0.9312	0.7835
3-methyladipate	Lipid	Fatty Acid, Dicarboxylate	LC/MS Neg		12.4814	9.2228	4.4702	3.8195	0.9137	0.1302	4.7764	3.2291	0.1302	0.1302	0.1302	0.1302	0.1302	0.1302	1.0316		3.1952	4.7328	2.0656	0.3103	0.3358	0.3038	0.8119	0.9878	0.1302	0.1302	0.791	0.9684	0.1302	0.2381	0.6538	0.9217	2.5448	2.0278	1.5034	1.4583
3-methylglutaconate	Amino Acid	Leucine, Isoleucine and Valine Metabolism	LC/MS Polar	HMDB00522	0.3209	0.2758	0.3906	0.2255	2.3116	1	0.3602	0.6937	0.6124	0.9934	1.8378	1.6734	1.1301	1.0066	1.4059		1.8688	1.6632	0.5737	0.9021	0.9699	1.3694	0.1297	0.2644	1.247	1.7435	0.1744	0.1313	2.1204	1.583	0.9252	1.3261	0.5831	0.4013	1.1766	1.1419
3-methylhistidine	Amino Acid	Histidine Metabolism	LC/MS Neg	HMDB00479	0.0947	0.3809	0.0947	0.0947	0.0947	0.0947	0.0947	0.0947	0.0947	11.557	2.1056	0.0947	3.7541	1.1231	0.5057		0.0947	1	0.0947	0.0947	2.3343	11.1374	0.0947	0.0947	0.0947	0.0947	0.5227	0.4373	0.0947	0.0947	0.0947	0.0947	0.0947	0.0947	0.0947	0.0947
3-methylthiopropionate	Amino Acid	Methionine, Cysteine, SAM and Taurine Metabolism	LC/MS Pos	HMDB01527	2.1441	2.2181	0.4981	0.616	0.5206	0.2076	3.2876	3.5618	0.0555	1.2886	0.9436	1.0564	0.5893	0.8033	0.8047		0.2776	0.9274	0.9663	0.3523	1.8824	5.2263	0.3907	0.2803	1	0.6627	1.8238	1.3666	1.9409	1.7028	0.5761	1.3273	2.3401	2.3088	0.0555	0.0555
3-methylurate*	Xenobiotics	Xanthine Metabolism	LC/MS Pos	HMDB33752	0.4389	0.0801	0.0801	0.0801	0.0801	0.1458	0.0801	0.0801	0.0801	0.0801	0.7306	0.0801	1.7053	0.0801	0.0801		0.0801	0.0801	0.0801	0.1986	0.0801	0.0801	0.0801	1.5674	0.0801	0.0801	0.0801	0.0801	2.4812	0.0801	0.0801	0.0801	1	0.4445	0.0801	0.0801
3-methylxanthine	Xenobiotics	Xanthine Metabolism	LC/MS Pos		1.2825	0.4311	0.0256	0.0256	0.4037	1.1376	0.0256	0.0256	0.2558	0.0813	3.0612	1.6081	5.0532	1.7344	0.0256		0.3208	0.1942	0.0256	1.1733	0.2844	0.2128	0.3111	3.2369	2.0931	1.59	0.0256	0.0256	0.584	1.6368	0.0372	0.0256	2.0644	1.3977	0.0256	0.0256
3-phenylpropionate (hydrocinnamate)	Amino Acid	Phenylalanine and Tyrosine Metabolism	LC/MS Neg	HMDB00764	5.4812	3.7818	0.4426	0.2092	0.308	0.2002	4.5546	1.6568	0.0667	0.1019	0.1643	0.2653	0.3687	1.0628	4.9549		0.8084	1.0196	10.7799	4.2518	0.5137	0.9804	4.1906	11.6521	0.1209	0.1109	1.6579	3.1967	3.4865	4.3369	2.8237	3.2169	2.0037	5.5741	0.2964	0.3758
3-ureidopropionate	Nucleotide	Pyrimidine Metabolism, Uracil containing	LC/MS Pos	HMDB00828	0.393	0.0139	0.1953	0.1868	2.7031	1	0.0462	1.8534	3.9171	5.1562	0.7354	0.5383	1.7547	4.0017	0.0295		0.1201	0.2237	0.9409	3.1139	0.4418	0.4728	1.2011	2.4003	1.8499	20.2945	0.0617	0.0139	0.1356	5.3703	1.2009	4.494	0.2958	0.2988	0.0139	0.0139
4-acetamidobutanoate	Amino Acid	Polyamine Metabolism	LC/MS Pos	HMDB01173	0.8178	0.3959	0.2198	0.4224	3.4608	0.8632	1.4843	1.2018	1.1473	2.3177	4.9136	6.2804	4.0167	4.0664	0.3953		0.8336	0.2547	0.2607	0.4466	3.7454	8.7751	1.0808	0.7957	2.5826	4.7019	0.5043	0.4508	1.1217	0.7763	0.8783	0.5357	0.5007	0.6539	0.4791	0.5871
4-acetamidophenol	Xenobiotics	Drug	LC/MS Pos	HMDB03265	0.1408	0.1408	0.1408	0.1408	0.1408	0.1408	0.1408	0.1408	0.1408	0.1408	0.1408	0.1408	0.1408	0.1408	0.1408		0.1408	0.1408	0.7663	1.2337	0.1408	0.1408	0.1408	0.1408	0.1408	2.3143	0.1408	0.1408	0.1408	0.1408	0.1408	0.1408	0.8056	0.1408	0.6977	1.1944
4-acetaminophen sulfate	Xenobiotics	Drug	LC/MS Neg	HMDB02227	1	1	1	1	1	1	1	1	1	1	1	1	1	1	1		1	1	1	1	1	1	1	1	1	1	1	1	1	1	1	1	1	1	1	1
4-acetylphenol sulfate	Xenobiotics	Drug	LC/MS Neg		1	1	1	1	1	1	1	1	1	1	1	1	1	1	1		1	1	1	1	1	1	1	1	1	1	1	1	1	1	1	1	1	1	1	1
4-androsten-3alpha,17alpha-diol monosulfate (2)	Lipid	Steroid	LC/MS Neg		0.1007	0.1007	0.1007	0.1007	0.4412	0.1007	0.1007	1.8801	0.1007	0.1007	0.6058	0.6565	0.1007	1	3.2109		0.9387	8.1224	0.1007	0.1007	0.1007	0.1007	13.9855	14.3278	0.1007	0.8333	0.1007	0.1007	0.1007	0.1007	2.5939	4.9711	0.1007	0.1007	0.1007	0.1007
4-androsten-3beta,17beta-diol disulfate (1)	Lipid	Steroid	LC/MS Neg		0.2447	0.2447	0.2447	0.2447	0.9901	0.6583	0.2447	0.2447	2.2693	2.192	6.8517	3.5041	0.2447	0.3977	0.2447		4.2069	0.8789	0.2447	0.7722	0.7961	1.3266	0.2447	0.2447	1.1472	2.6061	0.2447	0.2447	1	0.9344	0.2447	0.2447	0.2447	0.2447	0.2447	0.2447
4-androsten-3beta,17beta-diol disulfate (2)	Lipid	Steroid	LC/MS Neg		0.0107	0.0107	0.0107	0.0107	0.6002	0.3934	0.0107	0.0107	1.8461	1.4897	5.6885	5.172	0.1803	0.6137	0.0107		1.5324	1	0.0107	1.0948	0.6927	0.9662	0.0107	0.0853	1.0137	1.6373	0.0107	0.0107	1	0.7034	0.0107	0.0107	0.0107	0.0107	0.0107	0.0107
4-androsten-3beta,17beta-diol monosulfate (1)	Lipid	Steroid	LC/MS Neg	HMDB04026	0.0657	0.0657	0.0657	0.0657	0.0657	0.0657	0.0657	0.0657	0.9572	2.9594	1.0428	0.0657	0.1776	0.7761	0.0657		1.974	0.0975	0.0657	0.5822	1.174	2.1242	0.0657	0.0657	0.2435	1.1706	0.0657	0.0657	0.1847	0.2266	0.0657	0.0657	0.0657	0.0657	0.0657	0.0657
4-androsten-3beta,17beta-diol monosulfate (2)	Lipid	Steroid	LC/MS Neg		0.3049	0.3049	0.8182	0.5726	0.3049	0.3049	4.3152	4.6573	0.3049	0.3049	0.9228	1.083	0.3049	1.3078	4.5985		0.3049	4.9587	0.3049	0.3049	0.3049	0.3049	0.4988	0.9448	0.3049	0.3049	0.3049	0.3049	0.3049	0.3049	1	1.6411	0.7376	0.3049	0.4408	0.3049
4-cholesten-3-one	Lipid	Sterol	GC/MS	HMDB00252	1.0383	0.555	6.1198	2.8207	0.4954	0.3771	0.3771	0.3771	1.6172	0.5138	0.3771	0.3771	0.3771	0.3771	0.3771		0.3771	0.3771	0.3771	0.3771	0.3771	0.3771	0.3771	0.6294	0.3771	0.3771	0.3771	0.3771	0.3771	0.3771	1.7688	1.6402	1.2941	0.5163	0.8801	1
4-guanidinobutanoate	Amino Acid	Guanidino and Acetamido Metabolism	LC/MS Pos	HMDB02064	0.8849	0.7874	1.5492	1.607	1.9849	0.7197	0.6604	1.1125	0.9677	1.2167	0.5871	0.3955	0.6052	0.5544	1.2717		1.1498	0.8875	0.6656	0.4647	1.8312	2.7277	1.3538	1.2696	3.1293	1.8403	1.1189	0.6494	0.2389	0.3211	4.7893	1.0323	1.4977	2.1927	2.9888	3.7881
4-hydroxybenzoate	Xenobiotics	Benzoate Metabolism	LC/MS Neg	HMDB04161	0.5019	0.7451	0.8816	0.6134	3.896	2.1549	0.4153	0.507	5.5076	4.815	0.9784	0.4797	1.4428	0.5745	0.8227		2.1417	1.372	0.2504	1.0302	0.5936	8.8825	0.5968	1.6918	2.4794	10.5491	0.2149	0.283	1.5958	0.6312	10.6131	2.6356	1.1477	2.0665	1.3903	1.5684
4-hydroxybenzyl alcohol	Xenobiotics	Food Component/Plant	LC/MS Neg	HMDB11729	1.286	1.5487	0.9796	0.8057	22.1473	10.1502	0.2255	0.5081	1.6827	0.7748	0.6029	0.7127	0.8923	0.8774	1.1345		1.2545	1.225	0.1896	0.2958	1	1.4454	0.6164	1.8069	0.1657	3.4306	0.7133	0.9279	2.5872	1.1511	0.9259	1.6258	1.1123	1.0456	3.0281	1.5698
4-hydroxybutyrate (GHB)	Lipid	Fatty Acid, Monohydroxy	LC/MS Polar	HMDB00222	0.2634	0.2634	0.2634	0.2634	0.2634	0.2634	0.2634	2.2637	1.9649	0.7508	2.0833	0.8384	0.6167	1.2397	1.0469		0.6605	0.2634	0.9729	0.2634	0.2634	1.4178	1.0954	0.9425	0.2634	0.9242	0.2634	0.2634	3.3975	1.2592	1.7754	1.3587	0.7717	0.6636	0.9531	1.8784
4-hydroxychlorothalonil	Xenobiotics	Chemical	LC/MS Neg		0.4713	0.4713	0.4713	0.4713	0.4713	1.2517	0.4713	1.2316	1.3276	0.4713	0.4713	0.4713	0.4713	0.5117	1.7949		0.7588	0.4713	2.1785	0.4713	0.6852	0.4713	1.0941	1.3304	0.6354	0.7935	0.4713	0.4713	1.0748	3.3615	0.4713	1.0321	0.4713	0.7082	0.9137	0.4713
4-hydroxycinnamate	Amino Acid	Phenylalanine and Tyrosine Metabolism	LC/MS Neg	HMDB02035	0.4886	1.4192	0.3175	0.31	0.3658	3.4379	0.8804	8.2948	2.8549	1.3012	1.9753	0.846	24.7171	36.3754	0.5944		2.7202	2.2803	0.398	1.1196	0.5588	1.52	0.6276	1.1269	7.2452	2.8548	0.743	0.1626	0.1481	1.4328	3.1278	0.4906	1.1694	1.1125	0.6398	0.7718
4-hydroxycyclohexylcarboxylic acid	Xenobiotics	Food Component/Plant	LC/MS Pos	HMDB39176	1.8844	2.1474	1	0.9359	0.031	0.031	1.4073	3.3111	0.031	0.031	0.1448	0.2225	0.3014	0.2536	2.332		0.4287	0.5786	0.7484	2.3129	0.1134	0.2001	2.1388	4.5076	1.5632	1.078	1.919	0.5664	0.7775	0.2444	0.031	0.031	1.3413	1.5546	1.939	2.4519
4-hydroxyhippurate	Xenobiotics	Benzoate Metabolism	LC/MS Neg	HMDB01008	0.3517	0.3517	0.3517	0.5916	0.3517	0.3517	0.8448	1.1352	0.3517	0.9094	1.1919	1.0183	0.3517	0.3517	0.9817		0.3517	0.3517	0.3517	0.3517	0.3517	0.3517	0.3517	0.3517	5.32	0.3517	0.4626	0.4493	0.9064	0.5832	0.3517	0.3517	1.3951	1.0808	1.2485	1.3889
4-hydroxyphenylacetate	Amino Acid	Phenylalanine and Tyrosine Metabolism	LC/MS Polar	HMDB00020	0.8267	0.9222	0.2889	0.2889	0.5834	1.549	0.9546	2.0654	8.7194	68.6573	2.3796	1.8301	1.4077	2.0644	0.7188		0.2889	1	0.8142	0.7624	0.4431	0.5992	1.5913	2.0206	23.3127	25.2127	0.7713	0.4581	3.5659	1.5679	1.3472	1.5901	1	0.8039	0.2889	0.317
4-hydroxyphenylpyruvate	Amino Acid	Phenylalanine and Tyrosine Metabolism	LC/MS Neg	HMDB00707	0.4742	0.6353	1.0843	0.8702	2.4999	5.7821	0.3009	0.636	1.6636	1.4875	0.8433	0.4405	1.7528	0.8599	0.5285		1.264	3.5881	0.6579	0.6084	1.3268	2.3837	0.5243	1.2919	0.1522	0.9157	0.6228	0.3718	1.4981	1.1004	0.8996	4.2405	1.7746	1.6874	1.7821	1.7126
4-imidazoleacetate	Amino Acid	Histidine Metabolism	LC/MS Pos	HMDB02024	0.0335	0.0944	1.6405	5.6371	1.1423	0.7928	0.0335	0.0335	0.2069	1.2089	2.7946	2.4629	2.0513	0.9566	0.0335		0.1173	0.0983	0.7166	0.0335	0.6426	0.7953	1	1.4943	0.7178	0.4577	0.4951	0.2572	2.1985	1.6492	0.1656	0.3515	1.2565	0.7163	1	0.7766
4-methyl-2-oxopentanoate	Amino Acid	Leucine, Isoleucine and Valine Metabolism	LC/MS Neg	HMDB00695	0.534	0.3933	0.735	0.3858	2.5175	3.5149	0.2818	0.8962	1.2941	1.3035	1.4372	0.1502	1.8169	0.7806	0.4924		1.0168	2.0547	0.9832	0.6413	1.2442	4.6093	0.7664	1.198	0.953	3.1055	0.6608	0.4992	2.7479	1.5423	0.6025	8.7179	3.4078	2.5726	0.9299	0.7016
4-methylcatechol sulfate	Xenobiotics	Benzoate Metabolism	LC/MS Neg	HMDB02308	0.2443	0.1964	0.1964	0.1964	0.1964	0.342	0.1964	0.6755	0.1964	0.1964	7.5624	0.5694	12.4458	3.9966	0.1964		0.1964	0.4084	0.1994	0.6932	1.3068	0.3475	2.0586	3.123	12.9738	6.6038	0.1964	0.1964	0.1964	0.1964	1	0.1964	1.9416	0.1964	0.1964	0.1964
4-methylthio-2-oxobutanoate	Amino Acid	Methionine, Cysteine, SAM and Taurine Metabolism	LC/MS Neg	HMDB01553	0.1147	0.1147	0.1147	0.1147	1.6126	2.2467	0.1147	0.1147	0.662	2.0234	0.1147	0.1147	2.4913	0.2925	0.1147		0.1147	1.5355	0.3985	0.1147	0.4634	2.7177	0.1147	0.4927	0.1147	0.6656	0.2568	0.1147	2.8917	0.5894	0.875	19.92	3.0545	3.4511	0.4884	0.3705
4-ureidobutyrate	Nucleotide	Pyrimidine Metabolism, Uracil containing	LC/MS Pos	HMDB00085	0.951	0.4442	0.3176	0.4373	0.953	0.5151	0.2905	1.0468	0.1084	0.3421	2.566	1.158	0.3457	0.207	0.7097		1.0297	5.1808	0.734	0.7631	0.5805	0.8468	0.724	1.2958	3.632	4.75	0.8898	0.7427	3.3475	1.5797	3.7848	1.4622	1.1102	1.2626	1.3944	1.3336
5-(2-Hydroxyethyl)-4-methylthiazole	Cofactors and Vitamins	Thiamine Metabolism	LC/MS Pos	HMDB01931	1.0242	0.2629	1.3097	0.677	1.745	0.7583	0.0134	0.2141	0.0976	0.2228	0.591	2.3978	0.2362	0.283	0.1969		0.2509	1.5013	2.3703	0.4527	3.368	0.0533	5.743	2.7219	1.1624	0.9758	0.1499	0.0721	2.9212	1.1665	1.1043	1.123	0.402	0.8957	2.5939	2.0475
5,6-dihydrothymine	Nucleotide	Pyrimidine Metabolism, Thymine containing	LC/MS Pos		0.3612	0.3612	0.3612	0.3612	0.3612	0.3612	0.3612	1.0909	0.3612	0.3612	0.3612	0.3612	0.3612	1.6388	0.3612		0.3612	0.3612	0.3612	0.3612	0.3612	0.3612	0.3612	0.3612	0.3612	0.9091	0.3612	0.3612	0.3612	0.3612	0.3612	0.3612	0.3612	0.3612	0.3612	0.3612
5,6-dihydrouracil	Nucleotide	Pyrimidine Metabolism, Uracil containing	LC/MS Pos	HMDB01563	0.0759	0.1217	0.0759	0.0759	1.361	0.9521	0.0759	1.1793	41.0094	8.0885	0.5108	0.7217	0.5893	1.6857	0.0759		0.1727	0.0759	1.0128	1.5804	0.2062	0.3783	1.6988	2.0225	0.8111	1	0.0842	0.0759	0.0759	1.1599	0.0759	1.9402	0.0759	0.1248	0.0759	0.0759
5,6-dimethylbenzimidazole	Cofactors and Vitamins	Vitamin B12 Metabolism	LC/MS Pos	HMDB01518	0.2698	1.1455	0.2254	0.2254	0.2254	0.2254	0.4558	1.3486	0.2254	0.2254	0.2254	0.5854	0.2254	0.2254	0.6231		0.2254	0.2254	0.8545	0.2254	33.9959	53.0255	103.078	12.5642	0.2254	0.2254	24.4909	101.635	3.0606	1	0.4585	5.8404	0.2254	0.2254	0.6546	0.2254
5-acetylamino-6-amino-3-methyluracil	Xenobiotics	Xanthine Metabolism	LC/MS Neg	HMDB01392	0.003	0.003	2.6437	1.8954	0.5724	0.0417	1.5865	1.6999	0.1974	0.003	3.3003	3.8669	0.33	1.1776	1.4192		0.0562	0.4294	1.0718	0.3311	0.003	0.003	0.888	1.4339	1.2339	2.3744	0.0297	0.3132	1.2476	1.0512	0.003	0.5066	0.1383	0.0106	1.268	0.9488
5alpha-androstan-3alpha,17alpha-diol disulfate	Lipid	Steroid	LC/MS Neg	HMDB01032	0.2024	0.2024	0.2024	0.2024	0.2024	0.2024	0.2024	0.2024	2.2231	2.0681	2.7026	1	0.2024	0.204	0.2024		0.2024	0.2024	0.2024	0.2024	0.8044	1.0808	0.2024	1.556	0.6512	0.9387	0.2024	0.2024	0.2024	0.2024	0.2024	0.2024	0.2024	0.2024	0.2024	0.2024
5alpha-androstan-3alpha,17beta-diol disulfate	Lipid	Steroid	LC/MS Neg	HMDB00365	0.1402	0.1402	0.1402	0.1402	0.1402	0.1402	0.1402	0.1402	36.4113	29.2426	8.2352	2.3256	0.8809	0.9857	0.1402		0.1402	0.1402	0.1402	0.1402	0.6982	1.0516	0.2547	4.7902	0.4738	1.1038	0.1402	0.1402	0.1402	1	0.5644	0.5356	0.1402	0.1402	0.1402	0.1402
5alpha-androstan-3alpha,17beta-diol monosulfate (1)	Lipid	Steroid	LC/MS Neg		0.1071	0.1071	0.1071	0.1071	0.1071	0.1071	0.1071	0.1071	3.1025	0.2863	1.4362	0.3601	0.1071	0.5638	0.1071		0.1071	0.1071	0.1071	0.1071	0.9053	1	0.1071	0.1071	2.935	6.4519	0.1071	0.1071	0.1071	0.1071	0.1071	0.1071	0.1071	0.1071	0.1071	0.1071
5alpha-androstan-3alpha,17beta-diol monosulfate (2)	Lipid	Steroid	LC/MS Neg		0.5053	0.5053	0.5053	0.5053	0.5053	0.5053	0.5053	0.5053	0.5053	0.5053	0.5053	0.5053	0.5053	0.5053	0.5053		0.5053	0.5053	0.5053	1.4947	0.5053	0.5053	0.5053	0.5053	0.5053	0.5053	0.5053	0.5053	0.5053	0.5053	0.5053	0.5053	0.5053	0.5053	0.5053	0.5053
5alpha-androstan-3beta,17alpha-diol disulfate	Lipid	Steroid	LC/MS Neg		0.2231	0.2231	0.2231	0.2231	1	0.381	0.2231	0.2231	0.3414	0.2854	1.7717	0.954	0.2231	0.2231	0.2231		1.4542	1.0308	0.2231	1.0761	0.4426	0.6435	0.2231	0.2231	0.8819	1.6382	0.2231	0.2231	1.5744	1.3342	0.2231	0.2231	0.2231	0.2231	0.2231	0.2231
5alpha-androstan-3beta,17alpha-diol monosulfate (1)	Lipid	Steroid	LC/MS Neg	HMDB00903	0.148	0.148	0.148	0.148	0.9015	0.3844	0.148	0.5179	0.148	0.148	3.4178	3.7563	0.148	0.148	1		0.9317	1	0.148	4.3318	0.148	0.148	3.3149	1.4887	0.148	0.148	0.3295	0.148	1.4324	0.5885	0.5498	1.041	0.2082	0.1572	0.148	0.148
5alpha-androstan-3beta,17beta-diol disulfate	Lipid	Steroid	LC/MS Neg	HMDB02759	0.0905	0.0905	0.0905	0.0905	0.6612	0.324	0.0905	0.0905	1.568	1.5281	0.4719	0.0905	0.0905	0.1487	0.0905		4.2773	0.9374	0.0905	4.5008	0.4653	0.8307	0.0905	0.0905	1.0626	2.499	0.0905	0.0905	2.3128	1.9284	0.0905	0.0905	0.0905	0.0905	0.0905	0.0905
5alpha-androstan-3beta,17beta-diol monosulfate (1)	Lipid	Steroid	LC/MS Neg		0.0787	0.0787	0.4687	0.4215	0.1484	0.0787	12.0605	14.5414	0.0787	0.7363	3.2906	4.7485	0.0787	0.0787	2.4505		0.7466	1.2759	2.6421	15.521	0.0787	0.0787	4.0561	2.2406	0.0787	0.0787	0.951	0.5574	0.0787	0.0787	1	2.5534	0.6412	0.7134	0.3864	0.6334
5alpha-androstan-3beta,17beta-diol monosulfate (2)	Lipid	Steroid	LC/MS Neg		0.2331	0.2331	0.2331	0.2331	0.2331	0.2331	0.2331	0.2331	1.4452	1.1218	0.2331	0.2331	0.2331	0.2331	0.2331		1.1328	0.2331	0.2331	0.8091	0.6671	1	0.2331	0.2331	0.2367	1.2426	0.2331	0.2331	0.2661	0.2331	0.2331	0.2331	0.2331	0.2331	0.2331	0.2331
5alpha-pregnan-3(alpha or beta),20beta-diol disulfate	Lipid	Steroid	LC/MS Neg	HMDB00921	0.0427	0.0427	0.0427	0.0427	0.0427	0.0427	0.0427	0.0427	2.3104	1.5616	0.8726	0.4848	0.0427	0.0427	0.0427		0.0427	0.0427	0.0427	0.0427	1.1641	1.516	0.0427	0.1363	1	2.171	0.0427	0.0427	0.0427	0.0427	0.4177	1.1274	0.0427	0.0427	0.0427	0.0427
5alpha-pregnan-3beta,20alpha-diol disulfate	Lipid	Steroid	LC/MS Neg		0.0737	0.0737	0.0737	0.0737	0.0737	0.0737	0.0737	0.0737	1.7026	0.9548	2.1249	2.1184	0.7667	0.9761	0.0737		1.0206	1.5118	0.0737	0.4665	0.9794	1.1346	0.0737	0.0737	1.2632	3.0842	0.0737	0.0737	0.0737	0.0737	0.2578	0.3534	0.0737	0.0737	0.0737	0.0737
5alpha-pregnan-3beta,20alpha-diol monosulfate (1)	Lipid	Steroid	LC/MS Neg	HMDB01170	0.0769	0.0769	3.5027	3.4605	0.3119	0.2448	4.6494	5.0181	0.0769	0.0769	4.4049	5.5473	0.0769	0.0769	0.7792		2.4252	1.6661	1	1.0219	0.0769	0.1844	0.0769	0.0769	0.0769	0.0769	1	0.3125	0.785	0.0769	76.6983	246.083	2.0107	1.7544	0.7131	0.6319
5alpha-pregnan-3beta,20alpha-diol monosulfate (2)	Lipid	Steroid	LC/MS Neg	HMDB00067	0.2462	0.2462	0.2462	0.2462	0.2462	0.2462	0.2462	0.2462	0.2462	0.2462	1.5322	1.0281	0.8695	0.2462	0.2462		1.5212	0.2462	0.2462	1	0.2462	1.0693	0.4256	0.2462	0.2462	2.6377	0.2462	0.2462	0.2462	0.3683	0.2462	2.0306	0.2462	0.2462	0.2462	0.2462
5alpha-pregnan-3beta,20beta-diol monosulfate (1)	Lipid	Steroid	LC/MS Neg	HMDB01251	0.2214	0.8396	0.5529	0.3536	0.8051	0.6832	0.8811	0.2214	0.8326	3.8938	10.9462	11.1485	1.6067	2.5705	0.9884		1.3435	1.037	0.7103	0.6398	6.1991	8.1386	1.3583	0.963	5.5679	8.9158	0.7558	0.8143	1.1138	0.9199	36.2541	167.381	1.1395	1.0704	0.3045	0.3339
5-aminoimidazole-4-carboxamide	Xenobiotics	Chemical	LC/MS Neg		2.4736	0.6624	1	0.6624	0.6624	0.6624	0.6624	0.6624	0.6624	0.6624	0.6624	0.6624	0.6624	0.6624	0.6624		0.6624	0.6624	0.9705	0.6624	0.6624	0.6624	0.6624	0.6624	0.6624	0.6624	0.6624	0.6624	0.6624	2.1099	0.6624	0.6624	1.351	0.6633	0.6624	0.6624
5-aminovalerate	Amino Acid	Lysine Metabolism	LC/MS Pos	HMDB03355	0.3304	0.7418	0.9095	0.7283	0.8473	0.3598	0.8651	1.3386	26.9539	7.1911	0.9739	0.8083	5.2069	8.2486	0.7944		1.241	0.5901	1.1849	1.3419	3.9108	4.3117	1.5309	0.9549	4.78	4.3734	1.1105	0.9172	3.1592	1.5929	1.0465	1	1.0461	1.112	0.2342	0.2399
5-dodecenoate (12:1n7)	Lipid	Medium Chain Fatty Acid	LC/MS Neg	HMDB00666	0.3855	0.1923	0.5501	0.3792	3.8655	2.425	0.8813	0.3343	1.1071	0.8342	0.3944	1.1681	0.7127	2.5625	0.5796		0.6711	0.8324	0.6307	0.8232	1.7398	2.6081	0.5406	1.4995	1.0559	5.1879	1.1506	2.0445	0.8687	1.9793	0.8929	1.1382	1.3893	0.4255	0.4457	1.1172
5-hydroxyhexanoate	Lipid	Fatty Acid, Monohydroxy	LC/MS Neg	HMDB00325	4.7998	9.3312	0.1246	0.0941	0.8302	0.3929	3.7949	4.2784	0.0246	0.1658	0.99	1.0394	0.0509	0.2084	9.408		2.4209	6.6416	3.1059	0.4654	0.0488	0.1362	2.5357	7.6712	0.165	0.5297	0.3502	0.3099	13.0992	8.5884	6.6799	7.5494	3.7743	3.2421	0.5693	0.6869
5-hydroxyindoleacetate	Amino Acid	Tryptophan Metabolism	LC/MS Pos	HMDB00763	0.1032	0.1032	0.1032	0.1032	0.1032	0.1032	0.1032	0.1032	0.2231	0.7416	1.0292	2.0096	1.5238	0.8509	0.1032		0.1032	0.1032	0.1032	0.1032	2.2486	0.9861	1.0139	0.4005	0.6515	0.1032	0.1032	0.1032	0.4995	0.9708	0.1032	0.1032	0.1032	0.1032	0.1032	0.1032
5-hydroxylysine	Amino Acid	Lysine Metabolism	LC/MS Pos	HMDB00450	0.3255	0.3255	0.3255	0.3255	0.3832	4.5319	0.3255	0.3255	48.9973	0.9605	0.3255	0.3959	0.4841	1.1163	0.3255		0.5102	1.1559	0.3255	0.3255	1.8735	6.1682	0.3806	0.3255	2.1018	0.3255	0.3255	0.3255	2.6554	0.3255	0.3255	0.695	0.3255	0.3255	0.3255	0.3255
5-hydroxymethylfurfural	Xenobiotics	Food Component/Plant	LC/MS Pos		0.8067	0.825	2.252	0.8899	0.8667	3.4209	2.3928	1.4461	0.4884	0.3266	7.0691	1.4743	1.1071	0.5581	1.1669		1.0131	4.9081	0.9102	2.4438	0.7189	0.4718	0.6274	1.3956	0.3092	0.7225	1.2284	2.4237	0.6796	1.0671	0.5919	0.6434	1.0703	0.5423	1.1449	0.9329
5-hydroxymethyluracil	Nucleotide	Pyrimidine Metabolism, Uracil containing	LC/MS Neg	HMDB04824	0.1535	0.1535	0.1535	0.1535	0.1535	0.1535	0.1535	0.1535	0.1535	0.1535	0.1535	0.1535	0.1535	0.1535	0.1535		0.1535	0.1535	0.1535	0.1535	0.1535	0.1535	0.1535	0.1535	0.1535	0.1535	0.1535	0.1535	0.1535	0.1535	0.1535	0.1535	0.1535	0.1535	0.1535	0.1535
5-methylthioadenosine (MTA)	Amino Acid	Polyamine Metabolism	LC/MS Pos	HMDB01256	0.228	0.228	0.228	0.228	0.228	0.228	1.6134	0.228	9.5801	1.1937	0.228	0.228	0.228	0.5783	1		0.228	0.228	0.228	0.228	0.9494	1.7938	0.228	0.228	1.9113	1	0.228	0.228	0.228	0.228	0.228	0.228	0.228	0.228	0.228	0.228
5-methyluridine (ribothymidine)	Nucleotide	Pyrimidine Metabolism, Uracil containing	LC/MS Neg	HMDB00897	0.0747	0.2299	0.0747	0.0747	0.7432	0.2911	0.5132	2.6196	2.0705	3.2345	5.0731	1.4079	0.44	0.3551	1.4106		0.1863	0.4559	1.5619	1.5663	1.7318	2.9125	1.0669	1.6902	0.9331	3.4413	1.0118	0.3163	0.5323	1.1285	0.302	0.6978	2.071	3.1097	0.0747	0.0747
5-oxoproline	Amino Acid	Glutathione Metabolism	LC/MS Neg	HMDB03337	0.9438	0.4832	0.2069	0.4111	1.2498	0.8057	0.1933	1.2775	0.5838	0.829	3.5067	1.0385	0.5408	0.5261	0.9615		1.0442	11.2999	0.8547	1.2504	0.5425	0.9042	0.9558	1.8683	4.9361	1.3881	0.6852	0.5731	11.4594	7.2098	7.4872	5.7485	1.0768	1.5497	1.6506	1.3677
6-hydroxydaidzein	Xenobiotics	Food Component/Plant	LC/MS Pos	HMDB02124	0.2358	0.2358	0.2358	0.2358	0.2358	1.9464	0.2358	0.2358	0.2358	0.2358	7.5362	0.2358	2.858	0.2358	0.2358		1	0.6329	0.2358	0.2358	1.5659	0.2358	0.2358	0.2358	0.2358	0.2358	0.2358	0.4504	0.2358	0.2358	0.2358	0.2358	0.2358	0.2358	1	0.2358
6-hydroxynicotinate	Cofactors and Vitamins	Nicotinate and Nicotinamide Metabolism	LC/MS Pos	HMDB00630	0.2959	0.204	0.2258	0.2473	2.3331	1.17	0.3189	5.0243	2.1292	12.6747	3.9982	2.7185	10.4071	6.9195	0.3464		0.212	0.3256	1.1159	1.2804	0.5155	3.6157	2.1179	2.8908	4.9425	1.5722	0.5585	0.3698	16.3552	4.8177	1.6117	5.772	0.5387	0.4641	0.5849	0.3607
6-oxolithocholate	Lipid	Secondary Bile Acid Metabolism	LC/MS Neg	HMDB00626	1.3012	0.4554	0.9632	0.0986	4.2656	0.8902	2.1967	3.1863	0.0986	0.0986	0.5339	0.1379	1.6609	0.2873	1.0229		0.0986	0.6684	1.6659	0.4222	1.1164	2.3671	0.8544	1	0.0986	0.0986	1.0892	1.0781	1.592	0.6644	1.4786	1.8312	0.3237	0.0986	0.6927	0.9771
6-oxopiperidine-2-carboxylic acid	Xenobiotics	Drug	LC/MS Pos	HMDB29676	0.9474	1.5067	1.2169	0.7992	1.849	1.0469	1.1459	1.391	0.4795	0.49	1.4545	1.9436	1	0.8664	1.1505		0.8719	0.8428	0.8656	0.7697	0.8387	0.8762	0.9531	0.7602	0.17	0.634	1.1876	0.8233	2.2902	1.8444	0.4303	0.7873	0.1374	1.1629	0.1374	0.3612
7,12-diketolithocholate	Lipid	Secondary Bile Acid Metabolism	LC/MS Pos	HMDB00951	0.0532	0.0532	0.0532	0.0532	0.886	0.0532	0.0532	3.0114	32.3603	985.864	0.6835	0.0532	3.4887	12.6274	0.0532		23.9637	0.0532	0.0532	0.0532	0.0532	0.0532	0.4814	0.0532	2134.08	511.508	0.0532	0.0532	0.7511	0.0532	1.5856	0.0532	1.246	0.6571	0.0532	0.0532
7-ketodeoxycholate	Lipid	Secondary Bile Acid Metabolism	LC/MS Neg	HMDB00708	0.1832	0.0403	0.3612	0.5412	0.7811	0.8303	1.0034	4.1406	170.845	731.401	1.2516	1.9504	6.3068	26.0177	0.1338		0.0949	0.3218	0.0403	0.5065	0.9203	5.2052	0.7986	0.2231	2251.22	415.083	0.0585	0.1933	1.5709	0.1336	1.2073	1.0526	3.5365	0.8363	0.0698	0.0403
7-ketolithocholate	Lipid	Secondary Bile Acid Metabolism	LC/MS Neg	HMDB00631	0.0613	0.0613	1.0698	0.7603	0.2668	0.0613	0.0613	0.0613	2.4462	5.0514	0.0839	0.0656	0.3673	1.6327	0.0613		0.0613	0.2733	0.0613	0.0613	0.9302	5.4598	0.0613	0.0613	531.773	137.056	0.0613	0.0613	0.0613	0.0613	0.0613	0.0613	0.0613	0.0613	0.0613	0.0613
7-methylguanine	Nucleotide	Purine Metabolism, Guanine containing	LC/MS Neg	HMDB00034	0.0415	0.0784	0.025	0.025	1.7804	2.4006	0.0658	0.5132	3.2596	2.7669	4.2186	4.5847	4.7902	4.0735	0.1766		0.2092	4.2354	0.7515	0.5789	1.4519	0.9099	1.4211	2.8295	4.0996	3.8659	0.1605	0.131	0.1319	5.3161	0.9356	1	0.4401	0.751	0.025	0.025
7-methylurate	Xenobiotics	Xanthine Metabolism	LC/MS Pos	HMDB01870	0.0566	0.0566	0.0566	0.0566	1	0.6024	0.0566	0.0566	0.2611	0.2089	3.6463	0.6865	5.4642	1.5671	0.0566		0.0933	0.196	0.0566	0.7863	0.0663	1.2812	0.8373	3.6896	4.2351	2.0204	0.0566	0.0566	6.5436	2.9398	0.0566	0.1931	0.0566	0.0566	0.0566	0.0566
7-methylxanthine	Xenobiotics	Xanthine Metabolism	LC/MS Pos	HMDB11718	0.0361	0.0361	0.0361	0.0361	0.7809	1	0.0361	0.0559	0.4722	0.0361	7.44	1.9217	3.0809	1.0454	0.0361		0.2543	1.2863	0.0568	2.2524	0.4936	2.6299	1.1439	6.5852	6.7768	1.6591	0.0361	0.0361	0.9546	7.5087	0.0361	0.0361	0.0361	0.0361	0.0361	0.0361
8-hydroxyguanine	Nucleotide	Purine Metabolism, Guanine containing	LC/MS Neg		1.1359	0.9471	0.866	0.3413	0.0535	0.1425	0.7078	3.0443	6.1287	5.9418	0.5568	0.8569	2.8206	2.43	0.6008		0.1608	0.0535	0.0535	0.0535	0.0535	0.0535	2.2533	6.7412	0.0535	0.0535	1.1431	0.4319	1.7816	7.7443	0.1101	2.0361	1.9247	1.9654	0.0535	0.1274
8-hydroxyoctanoate	Lipid	Fatty Acid, Monohydroxy	LC/MS Neg	HMDB01954	10.8853	4.8802	0.2663	0.6289	0.8951	0.928	0.6243	0.2409	0.9763	3.4887	0.7624	0.6955	1.2803	1.7398	1.0887		11.4599	1.2762	0.2881	0.537	5.6039	4.7446	0.4477	1.4371	2.3752	1.0006	1.2036	3.2171	1.8848	1.5962	1.299	0.2993	0.6802	1.1611	0.7145	0.7766
9,10-DiHOME	Lipid	Fatty Acid, Dihydroxy	LC/MS Neg		1.8787	0.8593	0.1577	0.0538	2.0301	1.0924	0.0617	0.2046	3.1868	4.6047	1.191	1.9215	1.7648	2.7739	0.0516		1.8455	0.4954	0.1775	0.4833	2.3764	0.9729	3.0762	1.7647	7.3543	1.9435	0.0313	1.0217	0.8835	0.9783	0.0313	0.7898	0.2966	0.0608	0.072	0.1681
abscisate	Xenobiotics	Food Component/Plant	LC/MS Pos	HMDB05800	4.0073	1.9418	0.2695	0.2695	0.2695	0.2695	0.2695	0.2695	0.2695	0.4312	0.2695	0.2695	0.2695	0.2695	0.2695		0.2695	0.2695	0.2695	0.2695	1	0.5159	0.2695	0.2695	18.9291	4.5866	0.2695	0.2695	0.2695	0.2695	1.2643	0.2695	0.9794	0.2695	0.2695	0.2695
acetylcarnitine	Lipid	Fatty Acid Metabolism(Acyl Carnitine)	LC/MS Pos	HMDB00783	2.0675	1.7029	1.7933	2.1537	0.1968	0.1968	0.7691	0.2991	2.6177	0.1968	0.1968	0.1968	1.2804	1.0805	0.1968		1.123	0.1968	0.268	0.5635	0.5182	0.1968	1.6507	1.4635	0.1968	1	1.5608	2.3654	0.9056	1	1.7054	0.5923	0.1968	1.3537	0.3961	0.6478
acisoga	Amino Acid	Polyamine Metabolism	LC/MS Pos	HMDB01432	0.9943	0.8887	0.4794	0.77	1.805	0.6786	2.6883	3.6895	1.3068	1.4856	1.0473	0.9527	2.3985	1.8209	0.6139		0.8841	1.0322	1.0057	1.197	1.4812	1.8402	0.5563	0.8957	3.1223	3.5245	1.1189	1.5753	2.2331	1.9153	0.5636	0.5446	0.4903	0.065	0.4074	0.4207
aconitate [cis or trans]	Energy	TCA Cycle	LC/MS Polar	HMDB01129	0.9998	0.6313	0.6948	17.2671	0.2878	0.9114	0.4501	2.122	1.5896	2.4777	1.2114	0.6686	0.7481	0.4234	0.2878		3.7195	3.0922	0.2878	0.5127	2.6879	1.0002	0.4044	0.2878	13.6825	12.8721	0.301	0.2878	0.2878	1	2.0619	0.8134	0.2878	0.2878	0.2878	0.2878
adenine	Nucleotide	Purine Metabolism, Adenine containing	LC/MS Pos	HMDB00195	2.1823	1.2669	1.0774	0.8463	0.4612	0.8874	0.4404	0.2989	1.575	1.6441	0.5531	1.103	0.897	3.8398	1.1542		4.6349	1.845	1.027	0.8808	0.2878	0.5083	2.8045	1.4873	0.973	1.2661	2.916	5.1384	0.0983	0.7198	1.1132	0.3015	0.1911	0.3311	0.2507	0.429
adenosine	Nucleotide	Purine Metabolism, Adenine containing	LC/MS Pos	HMDB00308	1.5992	2.4475	0.4628	0.4232	1.0576	0.2443	1.7358	1.4183	4.4609	2.2086	0.8235	0.9657	0.2927	0.9242	5.6549		2.1601	0.712	0.8913	0.5077	2.6393	7.4171	1	0.8006	0.3027	0.2443	7.3868	5.9088	0.2443	0.2443	0.2443	0.2443	1.154	0.9948	0.7387	0.637
adenosine 3',5'-cyclic monophosphate (cAMP)	Nucleotide	Purine Metabolism, Adenine containing	LC/MS Neg		0.4532	0.4532	0.4532	1	0.4532	0.4532	0.4532	0.4532	2.7094	0.5498	0.4532	0.4532	0.4532	0.4532	0.4532		0.4532	0.4532	0.4532	0.4532	0.4532	0.4532	0.4532	0.4532	0.4532	0.4532	1.4643	0.4532	0.6105	0.4532	1	1.0772	0.4532	0.4532	0.6518	1.7523
adenosine 3'-monophosphate (3'-AMP)	Nucleotide	Purine Metabolism, Adenine containing	LC/MS Pos		0.426	0.426	0.426	0.426	0.426	0.426	2.9339	1.3476	0.426	0.426	0.426	0.426	0.426	0.426	1		0.426	0.426	0.426	0.426	0.426	0.426	0.426	0.426	0.426	0.426	0.426	0.426	0.426	0.426	0.426	0.426	0.426	0.426	0.426	0.426
adenosine 5'-monophosphate (AMP)	Nucleotide	Purine Metabolism, Adenine containing	LC/MS Pos	HMDB00400	0.2551	0.3191	0.2551	0.2551	0.2551	0.2551	0.4468	0.2551	0.2551	0.2551	0.2551	0.2551	0.2551	0.2551	0.2551		0.2551	0.2551	0.2551	0.2551	0.2551	0.2551	0.2551	0.2551	0.2551	0.2551	0.2551	0.2551	0.2551	0.2551	0.2551	0.2551	0.2551	0.2551	0.2551	0.2551
adenosine-2',3'-cyclic monophosphate	Nucleotide	Purine Metabolism, Adenine containing	LC/MS Neg	HMDB00391	0.1293	0.1293	0.1293	0.1293	0.1293	0.1293	1	0.1293	0.1744	0.1293	0.1293	0.1293	0.1293	0.1293	1.8256		0.1293	0.1293	0.1293	0.1293	0.1293	0.1293	0.1293	0.1293	0.1293	0.1293	0.1293	0.1293	0.1293	0.1293	0.1293	0.1293	0.1293	0.1293	0.1293	0.1293
adipate	Lipid	Fatty Acid, Dicarboxylate	LC/MS Pos	HMDB00689	1.5179	5.2169	1.6529	1.118	0.5189	0.2808	1.0402	1	0.0358	0.0656	1.4795	2.277	0.3477	0.6051	1.138		1.6162	1.1858	0.0358	0.1241	0.242	0.2086	1.3131	1.3342	0.2988	0.3681	1.33	0.5238	0.6168	0.4702	3.433	1.1038	1.0067	1.0255	0.7738	2.5476
adrenate (22:4n6)	Lipid	Polyunsaturated Fatty Acid (n3 and n6)	LC/MS Neg	HMDB01976	0.0733	0.0733	0.0733	0.6449	0.6061	0.0733	1.1918	0.7929	1.2483	2.5256	0.921	1.5368	3.1016	2.1776	0.4829		0.0733	0.7694	0.0733	0.0733	1.8194	1.4212	0.6338	0.1359	1.7707	4.242	0.0733	0.482	0.7977	0.699	1.2016	1.9443	0.1986	0.1325	0.318	0.3047
agmatine	Amino Acid	Polyamine Metabolism	LC/MS Pos	HMDB00128	0.246	2.9246	0.1547	1.4293	0.1547	0.1547	1.5923	0.5707	6.5393	5.9432	0.1547	0.1644	0.1547	0.1547	3.557		0.4431	0.1547	0.1547	0.1547	0.1547	0.1547	4.219	113.763	0.1547	0.4754	0.1547	0.1547	0.1547	0.6771	0.1547	0.9146	0.1547	0.1547	0.1547	0.1547
alanine	Amino Acid	Alanine and Aspartate Metabolism	LC/MS Pos	HMDB00161	0.3273	0.3132	0.2948	0.1292	2.9055	2.2361	0.2149	0.6613	1.8706	2.7299	1.9687	0.9858	1.5225	0.7241	0.408		0.6169	0.9815	0.853	0.764	0.7724	1.6254	1.1834	1.8955	1.8075	1.5317	0.2842	0.2421	4.0713	3.2063	3.5678	3.6906	1.1494	1.7072	0.0848	0.0411
alanylleucine	Peptide	Dipeptide	LC/MS Pos	HMDB00033	1.0471	1.5019	0.3639	0.2693	0.3799	0.471	2.1238	1.3455	20.9214	9.8654	0.9395	2.8823	9.9228	4.7519	0.6691		1.3888	2.7448	0.357	1.0652	1.9248	3.0023	1.0887	0.804	0.394	0.1729	0.7516	1.3642	0.9621	2.693	0.4231	0.686	1.2883	0.8962	0.7131	0.348
allantoic acid	Nucleotide	Purine Metabolism, (Hypo)Xanthine/Inosine containing	LC/MS Polar	HMDB00502	0.1738	0.1738	0.1738	0.1738	0.677	0.1738	0.1738	0.1738	0.1738	0.1738	0.1738	0.1738	0.1738	0.1738	0.1738		0.1738	0.1738	0.1738	0.1738	0.1738	0.1738	0.1738	0.1738	1.1489	0.1738	0.1738	0.1738	0.1738	0.1738	1.8262	0.1738	0.1738	0.1738	0.1738	0.1738
allantoin	Nucleotide	Purine Metabolism, (Hypo)Xanthine/Inosine containing	LC/MS Polar		0.1001	0.1009	0.1001	0.1001	2.8705	0.7002	0.1001	0.9568	0.9858	2.1555	2.8802	0.421	2.641	0.5784	0.1001		0.1602	20.6165	0.484	0.5139	0.1001	1.1451	1.0086	1.527	10.1709	5.1984	0.1292	0.1001	12.6337	19.2078	22.4748	17.1976	1.0142	0.7987	0.1001	1.6582
allo-isoleucine	Amino Acid	Leucine, Isoleucine and Valine Metabolism	GC/MS		0.0622	0.0622	0.9701	0.3063	1.9414	4.2057	0.0622	0.7461	0.4248	0.5823	0.0622	0.0622	1.1511	0.7379	0.4664		0.4831	1.9064	0.0622	0.4714	0.3416	1.7323	1.0299	0.7976	32.0297	48.6945	0.0622	0.0622	5.6053	3.6153	6.3864	7.8097	2.0109	3.1658	0.8489	0.3348
allo-threonine	Amino Acid	Glycine, Serine and Threonine Metabolism	LC/MS Polar	HMDB04041	0.0651	0.0828	0.2237	0.061	1.9082	4.3739	0.061	0.214	0.9385	3.0601	2.3543	0.7277	2.2632	1	0.2275		0.6663	2.7906	1.1898	1	0.4047	1.2854	2.078	5.0643	0.061	0.5179	0.133	0.1338	6.9941	3.7585	7.6746	11.5108	2.4943	7.2823	0.258	0.4282
alpha-amyrin	Xenobiotics	Food Component/Plant	GC/MS	HMDB00720	1.3824	3.3644	1.0555	0.5251	0.8042	0.8503	1.012	2.4284	0.3186	1.0274	0.8338	1.0643	0.8443	1.2756	0.9726		1.3524	1.5864	0.6554	0.3186	0.3186	0.7708	0.4772	0.9799	2.2491	1.484	2.3152	0.6473	1.1458	1.0686	0.5689	0.7021	0.3186	0.8084	0.9171	1.1779
alpha-CEHC	Cofactors and Vitamins	Tocopherol Metabolism	LC/MS Neg	HMDB00663	0.2057	0.2057	0.2057	0.2057	0.2057	0.2057	1.0418	0.9249	1	0.2057	3.2192	2.4796	1.1772	0.6235	0.2057		1.4898	0.2057	0.2057	0.3382	2.303	7.8891	0.5045	0.9862	1.3815	0.408	0.2057	0.2057	2.2892	0.9804	0.2057	0.2835	0.2057	0.2057	0.2405	0.2057
alpha-CEHC sulfate	Cofactors and Vitamins	Tocopherol Metabolism	LC/MS Neg	HMDB00210	0.4756	0.4756	0.4756	0.4756	0.4756	0.4756	0.4756	0.4756	8.6354	5.5552	0.5874	0.4756	0.7715	1	0.4756		0.4756	0.4756	0.4756	0.4756	4.9762	13.9843	0.4756	0.4756	0.4756	0.4756	0.4756	0.4756	0.4756	0.4756	0.4756	0.4756	0.4756	0.4756	0.4756	0.4756
alpha-hydroxycaproate	Lipid	Fatty Acid, Monohydroxy	LC/MS Neg	HMDB00848	12.1648	4.8847	0.6501	0.2941	0.2941	0.455	0.5703	0.2941	2.2622	0.2941	0.2941	0.2941	0.2941	0.2941	0.9307		8.0558	0.9037	0.2941	0.2941	3.3658	5.8966	1.2747	1.0963	0.2941	0.2941	0.2941	1.8357	0.2941	0.2941	0.2941	0.2941	0.4627	0.2941	0.2941	1.0539
alpha-hydroxyisocaproate	Amino Acid	Leucine, Isoleucine and Valine Metabolism	LC/MS Neg	HMDB00746	0.0473	0.0112	0.275	0.1608	0.6259	0.6935	0.0169	1.3391	8.6229	2.591	7.3901	0.8318	1.919	0.5822	0.0085		0.2931	1.8822	0.3525	0.5125	0.6348	6.0534	1.0366	0.9184	3.4169	1	0.0221	0.0706	21.8072	19.7183	14.9921	5.6451	0.6879	1.1682	0.1248	0.0702
alpha-hydroxyisovalerate	Amino Acid	Leucine, Isoleucine and Valine Metabolism	LC/MS Neg	HMDB00407	0.1152	0.0719	0.4269	0.2739	1.3214	0.3316	0.0398	1.5881	3.1379	1.3425	4.1227	0.3136	1.3082	0.3961	0.0264		0.2718	1.9798	0.3613	0.6432	0.7474	6.6127	0.9649	0.8638	5.2465	1.4332	0.0264	0.0264	15.1239	12.1722	6.691	3.9915	0.5234	0.7406	0.0917	0.0601
alpha-ketoglutarate	Energy	TCA Cycle	LC/MS Polar	HMDB00230	1.0225	0.6308	0.4569	0.3497	2.1161	0.9082	0.6847	0.9775	1.3419	0.7994	1.8762	0.36	2.2352	1.3269	1.2006		0.2185	0.1857	1.0751	0.6283	0.6828	1.5458	0.3749	3.4381	1.7322	1.0721	0.4148	0.2783	3.9249	0.3275	2.4447	1.8772	1.6731	1.8271	0.1397	4.5797
alpha-lipoate	Cofactors and Vitamins	Lipoate Metabolism	LC/MS Neg	HMDB06327	0.3135	0.3135	0.3135	0.3135	0.3135	0.3135	1.1746	0.8441	0.3135	0.3135	0.3135	1.014	0.3135	1	0.3135		0.3135	0.3652	0.3135	0.3135	0.7714	0.3135	55.9373	19.7786	0.3135	0.3135	0.3135	0.3135	0.3135	0.975	0.3135	0.5572	0.3135	1.0879	0.3135	0.3135
alpha-tocopherol	Cofactors and Vitamins	Tocopherol Metabolism	GC/MS	HMDB00902	1.522	1.0801	0.5273	0.2391	2.8985	0.9199	2.3983	2.9951	1.6315	2.0256	0.4645	0.5583	0.3234	0.392	0.5556		0.1348	0.5374	1.9928	1.364	0.1875	0.8899	3.4236	2.8128	0.1395	0.2955	0.8811	0.9947	4.4108	1.0053	0.7101	1.0275	3.2464	1.6541	2.9209	1.4155
alpha-tocopherol acetate	Cofactors and Vitamins	Tocopherol Metabolism	GC/MS	HMDB00699	0.1794	0.1794	0.1794	0.1794	0.3279	0.2695	0.1794	1.8883	0.1794	0.1794	0.1794	0.1794	0.1794	0.2608	0.7431		0.7137	0.7099	1.6245	1.1544	0.1794	0.1794	0.1794	0.1794	0.1794	0.1794	1.4778	1	7.0931	0.5995	0.8628	3.1354	1.8498	1.0349	0.9009	1.4093
alpha-tocotrienol	Cofactors and Vitamins	Tocopherol Metabolism	GC/MS	HMDB00244	0.349	0.349	0.349	0.4976	0.349	0.349	0.349	0.349	0.349	0.349	0.349	1.3253	0.349	1.2898	0.349		0.349	0.349	0.349	0.349	0.349	0.349	2.022	0.349	0.349	1	0.349	0.349	0.349	0.349	0.349	0.349	0.349	0.349	0.349	0.349
andro steroid monosulfate (1)*	Lipid	Steroid	LC/MS Neg	HMDB03818	0.5455	0.5455	0.5455	0.5455	0.5455	0.5455	0.5455	0.5455	1	0.5455	0.5455	0.5455	0.5455	0.5455	0.5455		1.3321	0.5455	0.5455	0.5455	0.5455	0.5455	0.5455	0.5455	0.5455	0.5455	0.5455	0.5455	0.5455	0.5455	0.5455	0.5455	0.5455	0.5455	0.5455	0.5455
androsterone sulfate	Lipid	Steroid	LC/MS Neg	HMDB00774	0.209	0.209	0.209	0.209	0.209	0.209	0.3287	0.209	3.3276	1.1431	4.6713	1	0.2196	2.2698	0.209		1.0376	0.209	0.209	0.209	4.9671	4.3816	0.209	0.5581	12.8523	17.1851	0.209	0.209	0.2194	0.2372	0.209	0.209	0.209	0.209	0.209	0.209
anserine	Peptide	Dipeptide Derivative	LC/MS Neg		0.9833	4.0909	0.9061	1.0167	1.3269	1.7316	0.7403	4.1195	0.5972	7.0494	0.296	0.0737	2.4102	0.6131	1.0284		0.2479	1.6442	1.26	2.5526	0.5391	0.7765	0.7965	0.0737	0.7831	1.2937	0.1929	0.6247	0.0737	1.2787	1.6387	1.1016	0.0737	0.0737	0.0737	0.0737
apigenin	Xenobiotics	Food Component/Plant	LC/MS Neg		1.0685	0.8339	0.177	0.2468	0.1905	0.177	0.177	0.177	25.5362	11.7691	0.8941	0.177	0.7143	1.2475	0.5772		0.177	1	0.177	0.177	0.2552	0.8778	0.177	1.5585	1.3844	14.9303	0.177	0.938	0.177	53.7853	0.6007	1.4358	0.177	1	0.177	0.3417
arabinose	Carbohydrate	Pentose Metabolism	GC/MS	HMDB00654	0.4482	0.1513	0.0121	0.0943	7.08	9.1521	0.1149	6.3539	29.4552	3.8278	13.2056	7.3707	2.5107	2.8562	0.3702		0.227	1.2915	0.4284	0.7148	0.7621	1.1007	1.1673	1.2476	11.8212	9.3433	0.1937	0.1647	7.3457	16.9029	1.7773	5.0554	0.4638	0.9194	0.0254	0.0121
arabitol	Carbohydrate	Pentose Metabolism	GC/MS	HMDB00098	0.5306	0.2912	0.4194	8.0854	4.3708	3.8479	0.2481	1.9705	0.5545	0.4731	1.3506	0.8155	0.4533	0.2481	0.2481		0.2481	0.5539	0.5744	1.0964	0.6022	0.2481	0.9182	1.4025	2.6098	0.2481	0.2481	0.2481	4.1706	4.4991	1.4333	1.8202	0.2481	0.2481	0.2481	0.2481
arabonate	Cofactors and Vitamins	Ascorbate and Aldarate Metabolism	GC/MS	HMDB01488	0.3102	0.2347	0.9366	0.7898	2.9215	1.1817	0.0851	0.3442	4.7601	10.6058	1.0353	0.0851	0.6062	1.036	0.0851		0.5654	7.2851	0.0851	0.376	0.5649	1.3332	2.9684	3.7648	0.9371	278.21	0.0851	0.0851	5.6748	1.4556	2.3221	9.9724	0.4024	0.9943	1	0.5781
arachidate (20:0)	Lipid	Long Chain Fatty Acid	LC/MS Neg	HMDB02259	1.0465	1.9002	3.244	1.1507	0.4812	0.1	2.7974	0.9535	2.9188	0.6362	1.085	3.1947	1.1796	0.5969	1.1919		2.6018	2.6262	0.4919	1.7313	2.7323	0.1974	0.4016	0.189	1.1307	1.5935	0.915	16.471	0.2167	3.916	0.4295	0.88	0.2231	0.114	0.4809	0.2828
arachidonate (20:4n6)	Lipid	Polyunsaturated Fatty Acid (n3 and n6)	LC/MS Neg	HMDB01999	0.1916	0.6443	0.6733	0.2201	1.058	0.2502	1.8621	0.96	5.2228	5.5431	0.3291	1.0822	1.6483	4.1894	0.2437		2.0612	0.7221	0.7123	1.133	1.04	9.1603	0.1853	0.6384	18.9699	232.005	0.9974	1.4652	1.2701	1.1376	0.1933	1.0026	0.1937	0.1781	0.1342	0.7566
arginine	Amino Acid	Urea cycle; Arginine and Proline Metabolism	LC/MS Pos		1.2157	1.9936	0.0454	0.0662	1.7225	1.6062	0.1105	0.0692	3.3337	2.1739	1.9081	1.8322	4.8098	1.0358	1.4475		0.2821	0.4002	0.5093	0.5081	0.3063	3.0727	1.5991	2.92	2.1053	1.1705	0.2246	0.0382	0.8815	0.9642	2.5172	1.4525	1.1745	3.4431	0.0442	0.0284
ascorbate (Vitamin C)	Cofactors and Vitamins	Ascorbate and Aldarate Metabolism	GC/MS	HMDB03911	1.2715	1	0.6737	0.2948	1.3302	0.2948	0.2948	0.2948	0.2948	0.2948	0.7113	0.2948	1.2575	0.2948	0.2948		1.7175	0.2948	0.2948	0.2948	0.2948	0.2948	0.2948	0.2948	0.2948	0.2948	0.2948	0.2948	0.2948	0.7574	1.15	1.1212	0.2948	1.0064	0.2948	0.2948
asparagine	Amino Acid	Alanine and Aspartate Metabolism	LC/MS Pos	HMDB00168	0.7877	0.5888	0.2126	0.212	1	1.4271	0.4403	0.6766	1.4558	0.6189	1.6396	1.4137	5.2163	0.4819	0.9493		1.5924	3.739	1.9056	0.7411	0.5748	1.3814	0.212	3.0712	1.5143	1.5813	0.3362	0.3869	0.8543	1.1738	3.9734	2.4529	1.8989	2.2186	0.212	0.2282
aspartate	Amino Acid	Alanine and Aspartate Metabolism	LC/MS Pos	HMDB00191	1.26	1.331	0.2155	0.187	0.1452	0.1474	0.8156	0.7906	3.3408	1.2442	2.1689	1.1577	0.7646	0.6872	1.0374		1.3425	1.1214	1.3196	0.894	1.3243	1.9444	0.404	0.9668	1.7153	1.3621	1.0042	0.9958	1.2431	0.4248	2.2098	0.5756	1.2055	1.3925	0.0798	0.0327
atorvastatin (lipitor)	Xenobiotics	Drug	LC/MS Neg	HMDB59911	0.7497	0.7497	0.7497	0.7497	0.7497	0.7497	0.7497	0.7497	0.7497	0.7497	0.7497	0.7497	0.7497	0.7497	0.7497		0.7497	0.7497	0.7497	0.7497	0.7497	0.7497	0.7497	0.7497	0.7497	0.7497	0.7497	0.7497	0.7497	0.7497	0.7497	0.7497	1.2503	0.7497	0.7497	0.7497
atorvastatin lactone	Xenobiotics	Drug	LC/MS Pos	HMDB01932	0.9252	0.9252	0.9252	0.9252	0.9252	0.9252	0.9252	0.9252	0.9252	0.9252	0.9252	0.9252	0.9252	0.9252	0.9252		0.9252	0.9252	0.9252	0.9252	0.9252	0.9252	0.9252	0.9252	0.9252	0.9252	0.9252	0.9252	0.9252	0.9252	0.9252	0.9252	1.0748	0.9252	0.9252	0.9252
azelate (nonanedioate)	Lipid	Fatty Acid, Dicarboxylate	LC/MS Neg	HMDB00606	7.6323	3.5042	0.8862	0.5604	0.5306	0.3828	2.728	1.1305	0.1791	0.7527	1.1514	0.6958	0.4811	0.5235	3.0542		6.908	0.8849	1.1483	0.3682	2.779	1.7494	0.486	1.2169	0.4155	0.2675	2.4647	4.1895	0.8296	0.8486	0.5025	0.4469	3.1333	2.5488	3.8301	3.8929
behenate (22:0)	Lipid	Long Chain Fatty Acid	GC/MS	HMDB00827	0.5395	0.3169	1.1112	0.3395	1.2359	0.2918	1.8166	3.9204	16.9377	0.4179	3.6139	3.3975	0.6996	1.0585	0.7551		0.7015	1.2164	0.7397	1.4657	0.9824	0.1689	4.5801	0.7659	1.0176	0.588	1.475	2.4847	0.8202	1.5591	0.6896	0.619	0.4537	0.9415	0.4942	0.8655
benzoate	Xenobiotics	Benzoate Metabolism	LC/MS Neg	HMDB04157	0.9129	1.0008	0.9296	0.6834	1.3105	0.4054	1.2698	1.2282	0.8405	1.0108	1.0254	0.9963	0.8706	0.7195	1.0743		0.7221	0.705	0.8303	0.7994	0.7976	1.2409	0.6278	0.9992	3.8752	1.1811	1.329	1.0919	1.2087	0.8864	1.1218	0.8305	1.0487	1.0037	0.9561	1.2048
beta-alanine	Nucleotide	Pyrimidine Metabolism, Uracil containing	GC/MS	HMDB03349	0.1885	0.2011	0.1755	0.2522	1.9357	1.3684	0.2954	1.0413	11.8886	36.569	1.2776	0.4601	1.4368	2.8324	0.5672		0.4081	0.4986	0.3645	0.9826	1.4387	6.5383	0.7807	1.3508	4.1737	1.6498	0.3223	0.2527	8.036	3.4768	3.2924	2.4018	0.5184	0.5976	0.0374	0.0374
beta-hydroxyisovalerate	Amino Acid	Leucine, Isoleucine and Valine Metabolism	LC/MS Neg	HMDB00754	0.7417	1.1285	0.3666	1.4306	0.1749	0.7343	0.8563	1.0711	0.1749	1.1084	1.1281	2.5225	0.6558	1.3113	0.1749		0.8469	1.373	1	0.1749	3.1466	1.4442	0.735	2.6288	1.5004	3.6592	1.6056	2.0535	1	0.194	0.8979	0.7372	0.2955	0.1749	0.4665	0.4188
beta-hydroxyisovaleroylcarnitine	Amino Acid	Leucine, Isoleucine and Valine Metabolism	LC/MS Pos		0.213	0.213	0.213	0.213	0.213	0.213	0.213	0.213	0.7591	2.6719	0.213	0.213	1.6425	1.5001	0.213		0.213	0.213	0.213	0.213	0.213	1.6801	0.213	0.213	1	0.826	0.213	0.7552	0.2494	0.213	0.213	0.213	0.213	0.213	0.213	0.213
betaine	Amino Acid	Glycine, Serine and Threonine Metabolism	LC/MS Pos	HMDB00043	0.0973	0.0973	0.0973	0.0973	0.0973	0.0973	0.9307	2.8212	0.0973	0.4457	0.0973	0.3576	1.5543	0.0973	0.0973		0.4125	0.2095	0.0973	1.1396	0.0973	0.5227	0.0973	1.5227	0.0973	13.0626	0.0973	2.4228	0.0973	2.8855	0.0973	0.1814	0.0973	0.0973	0.0973	0.0973
beta-sitosterol	Lipid	Sterol	GC/MS	HMDB04950	4.2922	3.3807	2.2469	1.3533	0.2178	0.1784	2.3695	0.2695	1.9599	3.4788	5.5182	5.3915	3.7097	3.9443	0.3472		0.1761	0.2429	0.1109	0.1451	1.213	0.9812	0.1845	0.2043	1.836	3.0274	0.2156	0.2145	0.3373	0.4596	0.975	0.3211	0.6805	0.8899	1.025	1.1257
beta-tocopherol	Cofactors and Vitamins	Tocopherol Metabolism	GC/MS	HMDB02658	1.2313	1.0907	0.2065	0.5555	0.8574	0.391	1.2801	1.5856	1.6567	0.5964	0.2065	0.629	0.4074	0.4879	0.9331		0.3425	1.266	1.7212	1.0958	0.2065	0.2065	0.6745	1	0.215	0.8845	1.1433	0.595	1.2648	1	0.3986	0.6467	0.2065	0.9108	1.6395	1.8799
bilirubin (Z,Z)	Cofactors and Vitamins	Hemoglobin and Porphyrin Metabolism	LC/MS Neg	HMDB01893	0.363	0.363	0.363	0.363	2.7634	0.9018	0.363	0.5545	3.3308	0.363	0.5584	0.5744	0.363	0.363	0.363		0.363	0.363	0.363	0.363	0.363	0.363	0.363	1	0.363	0.363	1.8057	1.4256	0.363	0.363	0.363	0.363	1.636	1.5253	0.363	0.363
biliverdin	Cofactors and Vitamins	Hemoglobin and Porphyrin Metabolism	LC/MS Neg	HMDB34227	1.0583	1.5	0.4897	0.507	0.9348	0.4044	2.8881	2.0975	1.3796	0.1189	1.711	2.1086	0.5982	0.3907	1.1275		0.3729	0.6126	0.3837	2.2334	0.1128	0.8435	0.9417	0.2931	2.1542	0.1128	1.3233	1	0.3833	0.2986	0.1873	0.1128	2.7918	2.3898	0.2874	0.1128
biochanin A	Xenobiotics	Food Component/Plant	LC/MS Neg	HMDB00484	0.3082	0.3082	0.3082	0.3082	0.3082	0.3082	0.3082	0.3082	0.3082	0.3082	0.3082	0.3082	0.3082	0.3082	0.3866		0.3082	0.3082	0.3082	1.0125	0.4061	0.3082	0.3082	0.9083	3.7466	81.8334	1.506	0.3082	0.3082	1.7	0.3082	0.3082	0.3082	0.3082	0.3082	0.3082
biocytin	Cofactors and Vitamins	Biotin Metabolism	LC/MS Pos	HMDB00943	0.1812	0.1812	0.1812	0.1812	2.9644	2.8914	0.1812	0.4378	0.1812	1.0368	1.2334	0.5463	1.9085	1.7361	0.1812		0.271	0.2724	1.0781	0.4894	0.3472	1.0099	0.3178	0.8125	1.1091	1.5502	0.1812	0.1812	0.1812	0.1812	1.976	4.3859	0.6307	0.7131	0.1812	0.1812
biopterin	Cofactors and Vitamins	Tetrahydrobiopterin Metabolism	LC/MS Pos	HMDB00539	0.6022	0.6022	0.6022	0.6022	0.6022	0.6022	0.6022	0.6022	15.6053	0.6022	0.6022	0.6022	1	0.6022	0.6022		0.6022	0.9577	0.6022	0.6022	0.6022	0.6022	0.6022	0.6022	0.6022	0.6022	0.6022	0.6022	0.6022	0.6022	0.6022	0.6022	0.6022	0.6022	0.6022	0.6022
biotin	Cofactors and Vitamins	Biotin Metabolism	LC/MS Pos	HMDB00044	1.2301	1.4835	1.5601	1.351	0.7735	0.516	0.9579	1.1911	0.1362	0.3311	0.9371	1.0034	1.1953	0.4073	0.4797		0.842	0.8173	1.8589	1.0712	1.0421	2.3768	0.839	0.478	0.5005	0.5015	0.516	0.2732	1.5601	0.9966	1.2048	1.5742	1.2323	1.1074	0.2708	0.1195
brassicasterol	Lipid	Sterol	GC/MS	HMDB04949	1.9021	2.4779	1.5283	0.5847	1	0.4985	0.9337	2.9237	0.2064	0.8105	1.2691	1.2647	0.5206	0.284	2.0559		2.6021	4.4723	3.1841	1.0523	0.6521	0.2064	0.7263	0.4878	0.2064	0.2064	1.2808	1.2165	0.8111	0.4105	0.4072	0.8022	1.4783	1.0747	1.2623	1
brilliant blue FCF (blue 1)	Xenobiotics	Chemical	LC/MS Neg		0.13	0.13	1	0.671	0.13	0.13	2.9814	0.13	0.13	0.13	0.13	0.13	0.13	0.13	0.13		1.2834	0.13	0.4784	0.13	1.955	4.1141	0.13	0.13	0.13	0.13	0.13	0.13	0.13	0.13	0.13	0.13	0.13	0.13	1	0.7774
butyrylcarnitine	Lipid	Fatty Acid Metabolism (also BCAA Metabolism)	LC/MS Pos	HMDB61112	1.0833	8.2697	0.4257	0.4257	0.4257	0.4257	0.4257	0.4257	0.9471	0.4257	0.4257	1.0529	0.4257	0.4257	0.4257		0.4257	10.8045	0.842	0.7921	2.0219	0.4257	0.4257	0.4257	0.4257	0.4257	0.7411	0.4257	0.4257	0.4257	0.4257	0.4257	3.646	1.5827	2.5108	0.4257
butyrylglycine	Lipid	Fatty Acid Metabolism (also BCAA Metabolism)	LC/MS Neg	HMDB02117	0.0872	0.093	0.1495	0.0595	4.9281	5.7748	0.0595	1.0985	3.782	1.6084	6.2236	0.2883	2.4306	0.5426	0.3641		0.0595	1.0102	0.148	0.3803	0.7914	0.4279	3.8671	11.8672	4.8459	2.9384	0.2665	0.1469	62.7749	34.1605	6.6162	16.8445	1	2.4883	0.0595	0.0595
cadaverine	Amino Acid	Lysine Metabolism	LC/MS Pos	HMDB02322	0.0021	0.0021	0.0286	0.7094	0.0021	0.2881	0.5586	4.2868	2.3626	6.2591	0.2494	0.9521	0.5187	1.0479	0.0558		0.0867	0.1779	0.5344	0.6716	1	3.0247	3.4502	6.1444	9.3346	9.6052	0.0308	0.0021	9.7196	9.1629	2.153	2.8788	0.0021	0.0021	0.0021	0.0021
caffeate	Xenobiotics	Food Component/Plant	LC/MS Neg	HMDB12308	0.3668	0.0857	0.4147	0.5252	0.5928	3.9029	0.7974	2.865	3.2465	0.3792	1.5906	1.7781	1.2233	1	0.693		1.4147	32.3332	2.8283	5.1831	0.8791	0.0857	2.5849	10.7426	10.6142	1	0.8439	0.337	0.0857	2.4151	0.0857	0.9149	0.1679	0.0857	0.0857	0.0857
caffeine	Xenobiotics	Xanthine Metabolism	LC/MS Pos	HMDB01545	0.5721	0.1646	0.0376	0.0638	0.9542	1.8711	0.8175	2.4099	1.0143	0.0645	1.3952	0.7286	4.4868	2.6441	1.2206		0.0813	0.3591	0.387	2.0917	0.109	0.0654	1.9361	2.0144	3.1658	3.4181	0.0172	0.0471	1.4122	1.0821	0.1615	0.5732	0.9857	0.1308	0.0806	0.0507
campesterol	Lipid	Sterol	GC/MS	HMDB13645	2.8276	2.99	2.0228	0.8635	0.2393	0.2393	1.6663	0.9536	1.5955	2.7447	4.3741	3.5292	1.9146	2.3286	0.9747		0.9446	1	0.8723	0.3908	1.3686	0.7183	0.2922	0.2573	0.8262	2.0757	0.6939	0.6213	0.6533	0.4448	0.6221	0.5163	1.3422	1.0253	0.965	0.6947
caprate (10:0)	Lipid	Medium Chain Fatty Acid	LC/MS Neg	HMDB00379	0.6656	0.6791	19.7136	1.5565	1.4788	1.8216	0.7241	0.7488	0.7465	0.3838	9.2248	0.502	1.1408	0.3245	0.8592		0.5718	1.5388	0.6061	7.4451	0.7545	0.8934	0.4374	33.5255	0.5177	0.5732	4.1505	10.574	0.4482	1.7035	0.6175	0.8557	1.5101	0.426	2.2799	4.8677
caproate (6:0)	Lipid	Medium Chain Fatty Acid	LC/MS Neg	HMDB00134	4.1497	7.5145	0.1872	0.1372	0.6937	0.1028	10.8275	13.7909	0.154	0.2862	0.6012	0.4887	0.2055	0.3369	7.1141		1.4309	1.3443	4.257	0.472	0.6904	1.243	2.758	14.4548	0.2433	0.2485	0.4102	1.4345	20.1754	5.2974	5.1221	4.095	3.3817	5.0063	0.2112	0.3392
caprylate (8:0)	Lipid	Medium Chain Fatty Acid	LC/MS Neg	HMDB00223	3.9781	1.9268	1.2393	0.5199	0.5235	0.1474	0.9253	1.0747	0.3534	0.1429	7.6139	0.2809	0.7909	0.1289	1.2385		2.1665	0.3259	0.3242	6.3437	0.8174	0.724	0.333	25.7591	0.266	0.2423	3.6391	8.8069	1.5436	1.0368	1.8341	1.508	0.5162	0.4533	0.2505	0.9038
capsaicin	Xenobiotics	Food Component/Plant	LC/MS Pos	HMDB03072	0.4148	0.4148	0.4148	0.4148	0.4148	0.4148	0.4148	0.4148	0.4148	0.4148	0.4148	0.4148	0.4148	0.4148	0.4148		0.4148	0.4148	0.5223	2.5706	0.4148	0.4148	0.4148	0.4148	0.4148	0.4148	0.4148	0.4148	0.4148	1	0.4148	0.4148	0.4148	0.4148	0.4148	0.4148
carboxyethyl-GABA	Amino Acid	Glutamate Metabolism	LC/MS Pos	HMDB02201	3.4259	1.9886	0.331	0.1012	0.2373	0.0618	1.8145	1.9097	1.1243	0.6737	3.459	2.33	0.635	1.6676	1.557		0.1802	0.5241	1.7743	1.7632	0.995	0.3987	1.1727	0.4588	1.005	0.7467	1.9303	2.1031	1.0101	0.9899	0.5555	1.0601	0.2033	0.1909	0.1847	0.0491
carboxyibuprofen	Xenobiotics	Drug	LC/MS Neg		0.0706	0.0706	0.0706	0.0706	0.0706	0.0706	0.0706	0.0706	0.0706	0.0706	0.243	0.7504	0.0706	0.0706	0.0706		64.8674	0.0706	1	0.0706	0.0706	0.0706	0.0706	0.0706	0.0709	0.0736	0.0706	0.0706	0.0706	55.7718	0.0706	0.0706	1.0306	19.9784	0.8812	0.6543
carnitine	Lipid	Carnitine Metabolism	LC/MS Pos	HMDB00791	4.6277	0.5249	0.3607	0.5029	1.3934	0.44	1.1476	2.5928	1.5089	0.655	0.9237	0.838	1.7095	1.317	1.0369		1.0674	0.9326	1.5157	0.6787	1.8881	2.9811	0.5022	0.5753	1.4361	2.2573	3.0845	4.6742	1.795	1.0222	0.3882	0.551	1.8808	1.1191	0.7183	0.9778
carnosine	Peptide	Dipeptide Derivative	LC/MS Neg	HMDB11741	0.2696	0.2008	0.2008	0.2008	1.2718	7.1158	0.2008	0.2008	7.1606	2.2043	0.7773	0.9727	2.6244	3.9785	0.3228		0.2139	0.2008	0.2008	0.2008	0.2008	0.2008	0.2008	0.2008	5.1982	0.2008	0.2008	0.353	0.5675	2.2983	1	2.0939	0.2008	0.2008	0.2008	0.2008
catechin	Xenobiotics	Food Component/Plant	LC/MS Pos	HMDB11103	0.4416	0.363	0.363	0.8525	0.363	0.363	1.1617	0.363	1	0.363	0.363	0.363	0.363	0.363	0.363		0.363	0.363	0.363	0.363	0.4889	0.5625	0.363	0.363	202.857	25.5007	0.363	0.363	0.363	0.363	104.635	0.363	4.6086	2.2834	0.363	0.363
catechol sulfate	Xenobiotics	Benzoate Metabolism	LC/MS Neg		0.1032	0.1032	0.1032	0.1032	0.1032	0.1032	0.1032	0.1032	5.703	1.1267	0.7787	0.1032	1	0.2718	0.1032		0.1032	0.1032	0.1032	0.1032	0.1032	0.1032	0.1032	0.1032	1.2383	0.1032	0.1032	0.1032	0.1032	0.1032	0.1032	0.1032	0.1032	0.1032	0.1032	0.1032
chenodeoxycholate	Lipid	Primary Bile Acid Metabolism	LC/MS Neg		0.0071	0.0071	0.119	0.0993	0.0071	0.0071	0.0071	0.0071	13.3337	1.0418	0.0071	0.0071	0.0071	0.9582	0.0071		0.0071	0.0071	0.0071	0.0071	0.0071	0.0071	0.0071	0.0071	12.3701	7.3492	0.0071	0.0071	0.0071	0.0071	0.0071	0.0071	0.0071	0.0071	0.0071	0.0071
chiro-inositol	Lipid	Inositol Metabolism	LC/MS Polar	HMDB02088	0.1213	0.129	0.0304	0.0304	0.0304	0.0304	0.0304	0.0304	4.0235	0.0304	0.0304	0.0304	0.0304	0.0304	0.0304		0.0304	0.0304	0.0304	0.0304	1.4229	1.8631	0.0304	0.0304	5.5544	0.3674	0.0304	0.0304	0.0304	0.0304	1.9237	0.0304	0.0424	0.0763	0.0304	0.0304
chlorogenate	Xenobiotics	Food Component/Plant	LC/MS Neg	HMDB12141	0.5598	0.5598	0.5598	0.5598	0.5598	0.5598	1	0.5598	0.5598	3.9379	1.377	0.6725	0.5598	0.5598	0.6901		0.5598	33.347	0.6684	0.5598	0.5598	0.5598	0.5598	0.856	0.5598	0.5598	0.5598	0.5598	0.5598	0.5598	0.5598	0.7763	0.6826	0.5598	0.5598	0.5598
cholate	Lipid	Primary Bile Acid Metabolism	LC/MS Neg		0.1551	0.063	0.181	0.1004	1.5059	1.3873	0.1342	3.1349	486.092	89.4657	1.8582	9.9913	5.0716	15.7122	0.9783		0.1318	0.0644	0.0249	1.7991	1.2583	3.6232	0.1364	0.8751	75.3173	32.8215	0.1922	0.335	0.4662	0.5309	1.3714	1.5152	8.1553	1	0.0249	0.0249
cholesterol	Lipid	Sterol	GC/MS	HMDB00269	2.1229	2.5047	3.5288	1.8697	1.0628	0.4125	1.8789	0.3739	4.0993	3.8009	3.2962	3.482	6.9635	6.7035	0.4128		0.2137	0.2149	0.216	0.2018	2.1754	2.6246	0.1826	0.3195	1.0809	1.9687	0.4186	0.3175	0.7915	0.4004	1.68	0.4969	0.9242	0.8421	1.0086	0.9914
choline	Lipid	Phospholipid Metabolism	LC/MS Pos		0.3325	0.7334	0.1102	0.3864	2.8651	3.4266	1.0492	1.6	4.37	1.3947	1.1546	0.4526	0.8546	0.7323	1.6655		0.5105	3.3696	0.9289	1.3998	0.6861	0.8418	1.7356	2.2522	3.5373	1.6631	0.8287	0.6942	2.1823	3.2385	5.6059	1.5324	1.3374	1.0772	0.2098	0.2746
choline phosphate	Lipid	Phospholipid Metabolism	LC/MS Pos		0.5999	0.5786	0.2096	0.2096	0.2096	1.4001	0.2096	0.2096	12.1799	2.3565	0.2096	0.2096	0.7538	0.2096	0.2096		0.3273	51.1448	0.2096	3.4152	0.2729	0.2096	1.813	0.571	2.0595	0.5386	0.2706	0.9263	0.2096	19.8408	1	0.2096	0.847	0.2096	0.2096	0.2096
chrysoeriol	Xenobiotics	Food Component/Plant	LC/MS Neg		0.1194	0.1194	0.1194	0.1194	0.1194	0.1194	0.1194	0.1194	1	0.1194	0.1194	0.1194	0.1194	0.1194	0.1194		0.1194	0.1194	0.1194	0.1194	0.1194	0.1194	0.1194	0.1194	0.1194	1	0.1194	0.1194	0.1194	1.0684	0.1194	0.1194	0.1194	0.1194	0.1194	0.1194
cinnamate	Xenobiotics	Food Component/Plant	LC/MS Neg	HMDB00402	0.5004	1.2728	0.5316	0.4903	3.1388	1	0.2343	1.1618	1.0873	1.5993	0.1832	0.709	0.7802	0.6336	0.7234		4.5021	1.7141	0.9907	0.6215	0.6236	0.7929	0.4805	1.7917	6.7137	1.5041	0.1932	0.7087	0.882	0.1832	1.044	9.8643	2.9911	3.9241	0.4594	0.956
cis-vaccenate (18:1n7)	Lipid	Long Chain Fatty Acid	GC/MS	HMDB00826	0.7691	1.573	1.0089	1.5912	1.4237	0.173	0.9858	0.4899	0.173	0.3449	0.6402	1.9355	1.9058	0.6877	0.655		1.7555	0.8379	0.4436	1.043	0.173	0.4061	0.173	0.173	0.5215	1.6147	0.3064	1.1926	0.4036	1	0.173	2.9452	0.3529	0.5904	1.138	1.0159
citramalate	Amino Acid	Glutamate Metabolism	GC/MS	HMDB00426	1.289	0.8768	0.4342	0.0984	1.9695	1.2797	0.0984	1.5835	2.3191	1.8281	2.9875	0.4832	0.0984	0.0984	1.4762		1	0.0984	0.0984	0.4792	12.1051	20.665	0.4794	0.0984	0.5925	0.8366	0.4008	0.0984	1.1814	0.9302	0.0984	1.2756	0.0984	1.1415	0.0984	0.0984
citrate	Energy	TCA Cycle	LC/MS Neg	HMDB00212	0.4142	0.4923	0.3251	0.7864	0.6268	0.5886	0.9394	2.2911	1.1032	7.1227	3.8236	1.4609	1.7101	1.2768	0.3596		1.0606	7.1434	0.5931	0.6076	2.7906	2.5787	0.4748	0.5484	13.0385	5.89	0.8462	0.5012	8.3989	5.2676	2.6343	0.8968	0.4983	0.3544	0.3709	0.3109
citrulline	Amino Acid	Urea cycle; Arginine and Proline Metabolism	LC/MS Pos	HMDB00162	1.2826	1.2162	0.5327	0.4205	0.2188	0.1454	0.9214	0.4634	1.1963	0.9638	1.455	0.9305	1.3579	1.0934	0.9466		1.0089	0.9911	1.3098	1.0114	1.7708	2.7385	0.3878	0.8137	0.405	0.7495	1.0362	0.9225	1.1159	0.3968	2.1778	0.847	1.6665	1.6282	0.1299	0.0446
coprostanol	Lipid	Sterol	GC/MS	HMDB04610	1.3558	1.1682	1.1626	0.3233	1.9669	0.7681	0.822	2.051	0.1786	0.1786	0.4313	0.2921	0.1786	0.1786	1.4808		3.4306	4.4293	4.3445	1.5663	0.1786	0.1786	0.1965	0.3177	0.1786	0.1786	1.5578	0.9099	1.7945	0.3223	0.7313	1.3268	1.7741	1.0066	0.9954	0.518
creatine	Amino Acid	Creatine Metabolism	LC/MS Pos	HMDB00856	0.6465	0.4226	1.0236	0.144	2.2898	4.5455	0.8948	0.9545	50.2426	1.1792	0.2351	0.1865	20.7551	1.0987	0.452		1.7379	0.9922	1.6462	1.2279	0.1289	0.1289	1.1318	1.7622	6.9339	1.4057	1.0841	0.4846	0.3601	1.8792	1.8119	2.6268	0.1557	0.1289	1	1.8015
creatinine	Amino Acid	Creatine Metabolism	LC/MS Pos	HMDB00064	0.8631	0.0582	1.5228	0.0582	0.6871	6.1788	0.0582	1.2159	95.5602	0.5961	0.0582	0.0582	10.7111	3.8991	0.0582		2.8225	0.6489	0.0582	1.0847	0.0582	0.0582	0.0582	1	5.828	0.0582	4.8363	0.3115	0.0582	2.0286	0.6434	1.5726	0.0582	0.0582	0.0582	0.6885
cryptochlorogenic acid	Xenobiotics	Food Component/Plant	LC/MS Neg		0.2263	0.2263	0.2263	0.2263	0.2263	0.2263	0.2263	0.2263	0.2263	1	0.2263	2.0496	0.2263	0.2263	1.3427		0.2263	13.5794	0.2263	0.9532	0.2263	0.2263	0.2263	0.2263	0.2263	0.2263	0.2263	0.2263	0.2263	0.2263	0.2263	0.2263	0.2263	0.2263	0.2263	0.2263
cystathionine	Amino Acid	Methionine, Cysteine, SAM and Taurine Metabolism	LC/MS Pos	HMDB00742	0.0946	0.0946	0.0946	0.0946	0.0946	0.0946	0.4092	1	0.0946	0.0946	0.0946	0.0946	0.7066	0.3614	0.2602		0.0946	0.1362	0.4855	0.7622	2.5111	3.9783	1.5142	0.8196	1.8971	0.7987	0.0946	0.0946	2.1216	1.8615	0.2176	1.0135	0.0946	0.0946	0.0946	0.0946
cysteine	Amino Acid	Methionine, Cysteine, SAM and Taurine Metabolism	GC/MS	HMDB00008	0.8159	0.8305	0.3843	0.2497	1.2276	1.8225	0.9878	1.1896	5.3444	3.1204	2.3681	2.1316	0.6932	1.0494	0.8807		0.8687	1.4576	0.9554	1.0122	2.4978	2.8437	1.073	1.0702	1.2301	0.6488	0.1444	0.1444	2.727	0.9506	0.4065	1.1773	0.3396	0.4152	0.1444	0.1444
cysteine s-sulfate	Amino Acid	Methionine, Cysteine, SAM and Taurine Metabolism	LC/MS Neg	HMDB02108	0.7951	0.9148	0.3934	0.3934	4.964	8.9174	0.3934	0.3934	0.3934	0.3934	0.3934	0.3934	0.3934	0.3934	0.3934		0.3934	0.3934	1.0908	0.3934	0.8744	2.2422	1.0852	1.6031	0.3934	0.3934	0.3934	0.8552	3.8906	0.3934	1.412	5.9361	0.3934	0.3934	0.3934	0.3934
cystine	Amino Acid	Methionine, Cysteine, SAM and Taurine Metabolism	LC/MS Pos	HMDB01890	0.134	0.134	0.134	0.134	13.9938	5.9359	0.1383	0.1423	4.0307	1.2485	1.0315	0.134	1.4447	0.9966	0.134		1.5683	0.6599	2.1465	0.9868	1.6588	3.1614	0.6697	4.0231	0.134	0.2957	0.134	0.134	1.3887	0.2578	0.9794	4.2835	0.3538	0.3587	0.134	0.134
cytidine	Nucleotide	Pyrimidine Metabolism, Cytidine containing	LC/MS Pos	HMDB00296	0.6615	1.0159	0.0253	0.0253	1.0176	0.4634	0.4399	0.4647	1.8515	2.5365	0.6654	0.5008	1.2358	1.2032	2.2186		1.5028	1.3611	2.0754	2.1333	0.8129	1.3448	1	2.5009	0.3577	0.2802	1.1614	0.8306	0.1645	0.7199	0.9358	0.6814	0.9097	0.9153	0.0253	0.0253
cytidine 2',3'-cyclic monophosphate	Nucleotide	Pyrimidine Metabolism, Cytidine containing	LC/MS Pos	HMDB11640	0.1259	0.1259	0.1259	0.1259	0.1259	0.1259	0.2912	0.1259	5.8482	2.8046	0.1259	0.1259	0.1259	0.1259	0.7204		0.1259	0.1259	1.1402	3.8513	0.1259	0.1259	1.8656	4.1861	0.1259	0.1259	0.1259	0.1259	0.1259	1.7412	0.1259	0.1259	0.1259	0.1259	0.1259	0.1259
cytidine 3'-monophosphate (3'-CMP)	Nucleotide	Pyrimidine Metabolism, Cytidine containing	LC/MS Pos		0.2288	0.2288	0.2288	0.2288	0.2288	0.2288	1.8832	0.2288	1.7692	0.2288	0.2288	0.2288	0.2288	0.2288	0.8257		0.2288	0.2288	0.4427	1.7877	0.2288	0.2288	0.2288	0.634	0.2288	0.2288	0.2288	0.2288	0.2288	1.093	0.2288	0.2288	0.2288	0.2288	0.2288	0.2288
cytidine 5'-monophosphate (5'-CMP)	Nucleotide	Pyrimidine Metabolism, Cytidine containing	LC/MS Pos	HMDB00288	0.1666	0.1666	0.1666	0.1666	0.1666	0.1666	0.1666	0.1666	0.231	0.1666	0.1666	0.1666	0.1666	0.1666	1		0.1666	0.1666	0.1666	0.1666	0.1666	0.8837	0.1666	0.1666	0.1666	0.1666	0.1666	1.0684	0.1666	0.1666	0.1666	0.1666	0.1666	0.1666	0.1666	0.1666
cytosine	Nucleotide	Pyrimidine Metabolism, Cytidine containing	LC/MS Pos	HMDB00300	1.4566	1.094	0.1871	0.0901	4.4456	1.7288	0.4441	0.5122	1.3552	1.0111	0.0901	0.9061	2.2601	7.9257	1.4551		0.989	0.9468	4.0764	2.9362	0.0901	0.1667	0.7637	4.2858	1.2659	1	1.6111	1	0.0901	0.2797	0.2712	1.2845	0.2727	0.1506	0.0901	0.1258
daidzein	Xenobiotics	Food Component/Plant	LC/MS Pos	HMDB13677	0.1465	0.4692	0.1465	0.1465	0.4034	4.6877	0.1465	0.1465	1.9562	0.1723	5.4027	0.7557	40.48	1	0.4452		0.622	2.4389	0.1465	0.4683	12.4206	2.3123	1.5513	2.8	0.1851	0.1465	0.1465	1.9195	0.1465	0.1465	0.1465	0.1779	0.1465	0.1465	0.1465	0.1465
dehydrocholic acid	Lipid	Secondary Bile Acid Metabolism	LC/MS Neg	HMDB00698	0.0105	0.0105	0.0105	0.0105	0.0105	0.0105	0.0105	0.0105	0.0105	1	0.0105	0.0105	0.0105	0.0105	0.0105		0.0281	0.0105	0.0105	0.0105	0.0105	0.0105	0.0105	0.0105	10.6802	1.9719	0.0105	0.0105	0.0105	0.0105	0.0105	0.0105	0.0105	0.0105	0.0105	0.0105
dehydroisoandrosterone sulfate (DHEA-S)	Lipid	Steroid	LC/MS Neg	HMDB11181	0.0168	0.0168	0.0336	0.0168	0.2103	0.467	0.0168	0.0168	6.1564	4.1629	3.3855	0.484	0.4788	1.9974	0.0168		6.0504	0.1684	0.0168	0.5197	4.7599	5.0942	0.0168	0.0168	6.8159	7.8404	0.0168	0.0168	0.2464	0.2203	0.0168	0.0168	0.0168	0.0168	0.0168	0.0168
dehydrolithocholate	Lipid	Secondary Bile Acid Metabolism	LC/MS Neg	HMDB00637	0.4283	0.2935	2.6672	1.0173	6.6929	1.3097	1.0874	2.2434	0.0039	0.0087	0.6927	0.253	1.1441	0.7539	0.5541		2.443	0.3217	2.1982	0.2064	0.084	1.9807	0.2614	0.2986	1.6369	1.0199	2.016	1.6553	0.9428	0.3911	3.0971	0.811	6.1771	8.2504	1.4755	1.809
delta-tocopherol	Cofactors and Vitamins	Tocopherol Metabolism	GC/MS	HMDB00875	1.6123	1.9117	1.6552	0.6974	0.8555	0.5511	0.9726	1.4502	0.8098	0.1396	1.3617	0.6449	0.7725	0.5907	2.0505		1.0274	1.8488	4.3283	0.7064	0.2868	0.8325	2.3312	0.9464	0.3831	0.5632	1.1069	1	2.9746	1.9856	0.8799	1.2562	1.1434	0.9974	1	0.6046
deoxycarnitine	Lipid	Carnitine Metabolism	LC/MS Pos	HMDB00705	1.0515	0.578	0.3391	0.4512	3.5738	2.2828	1.2376	1.0304	2.767	7.76	1.5672	2.7482	1.5861	5.3186	0.6388		0.6484	1.0062	0.4517	0.1916	0.9938	1.8668	1.4498	0.6092	1.8866	2.0295	1.5158	2.0417	0.7699	0.5899	0.1608	0.9978	1.5792	1.2224	0.4285	0.3305
deoxycholate	Lipid	Secondary Bile Acid Metabolism	LC/MS Neg	HMDB00493	0.6969	0.755	0.0848	0.0766	0.9926	1.5689	1.6653	2.7434	0.1471	0.0201	1.8596	2.7268	1.7623	2.3666	1.8193		0.3098	0.3072	1.4339	1.8896	2.1735	2.6136	0.8913	0.9832	0.9736	2.2032	0.7324	1.2344	1.2497	1.0021	0.4992	1.0271	1.2496	0.6287	0.1856	0.1463
desmethylnaproxen	Xenobiotics	Drug	LC/MS Neg		0.7546	0.7546	0.7546	0.7546	0.7546	0.7546	0.7546	0.7546	0.7546	0.7546	0.7546	0.7546	0.7546	0.7546	0.7546		0.7546	0.7546	0.7546	0.7546	0.7546	0.7546	0.7546	0.7546	0.7546	0.7546	0.7546	0.7546	1.2454	0.7546	0.7546	0.7546	0.7546	0.7546	0.7546	0.7546
diacetylchitobiose	Carbohydrate	Aminosugar Metabolism	LC/MS Pos	HMDB00765	0.2258	0.2258	0.2258	0.2258	1.6449	4.1318	0.2258	0.8087	0.2258	0.2258	0.2258	1	0.2576	5.0172	0.2258		0.2258	0.2258	0.2258	0.2258	0.2258	0.2258	0.5449	0.887	0.2258	0.2258	0.2258	0.2258	0.2258	0.2258	3.0847	7.5562	0.2258	0.2258	0.2258	0.2258
diaminopimelate	Xenobiotics	Food Component/Plant	LC/MS Neg	HMDB10738	0.5923	0.8742	1.3712	0.3849	2.8071	2.0984	0.9599	1.2102	0.8024	2.4954	0.8538	4.516	1.2639	0.3035	0.6049		1.4172	2.5797	1.0401	1.232	0.7714	0.683	5.708	2.3545	0.2161	0.8516	0.2161	0.2161	1.5655	1.1055	0.3054	4.8984	0.6328	0.3675	0.2161	0.2161
dihomo-linoleate (20:2n6)	Lipid	Polyunsaturated Fatty Acid (n3 and n6)	LC/MS Neg	HMDB00673	0.5281	1.0876	1.2905	0.9885	0.5551	0.067	1.0345	0.609	1.2887	3.4656	0.9287	4.3256	5.1138	4.3958	0.6348		1.4539	0.7924	0.3509	1.641	1.4355	1.6	0.1875	0.7429	7.3129	10.1634	0.5808	6.8534	1.0545	4.371	0.7998	5.9591	0.4129	0.1192	0.5134	0.3106
dihomo-linolenate (20:3n3 or n6)	Lipid	Polyunsaturated Fatty Acid (n3 and n6)	LC/MS Neg	HMDB06547	0.1756	0.3934	0.3322	0.3561	1.2109	0.108	0.9382	0.612	2.2636	9.4624	2.8992	8.3796	6.8796	7.8118	0.2137		1.905	1.2516	0.2769	1.0618	5.6616	14.4388	0.3044	0.6091	35.3488	30.9359	0.3707	1.0512	0.9488	0.8411	0.22	2.3483	0.1672	0.0629	0.234	0.2741
dihydoxyphenylalanine (L-DOPA)	Amino Acid	Phenylalanine and Tyrosine Metabolism	LC/MS Pos	HMDB00181	0.3511	0.3511	0.3511	0.3511	0.7059	0.3511	0.3511	0.3511	1	3.2292	0.8228	0.3511	0.8344	0.6547	0.3511		0.3511	0.3511	1.4126	1.1275	0.3511	0.3511	0.3511	0.8316	4.3787	1	0.3511	0.3511	2.7241	7.8104	5.679	0.4764	0.3511	0.3511	0.3511	0.3511
dihydrocaffeate	Amino Acid	Phenylalanine and Tyrosine Metabolism	LC/MS Neg	HMDB00423	0.1914	0.1284	0.2188	0.3692	0.3917	1.574	0.5013	6.7356	37.6675	1.1328	2.4418	4.0188	2.3041	1.8304	0.119		0.201	0.8915	0.0147	0.4113	5.0472	0.0147	1.6236	1.1085	233.441	2.1729	0.0997	0.2055	0.0147	3.6979	0.0147	0.0147	0.0147	0.0147	0.027	0.0147
dihydroferulic acid	Xenobiotics	Food Component/Plant	LC/MS Neg		0.477	0.3403	0.3034	0.2978	4.6155	0.3984	0.1281	3.0353	12.6875	10.2196	60.0019	14.6659	8.3787	3.0186	0.5191		0.509	0.3174	0.8682	1.5028	1.2524	1.2433	1.6032	0.9508	18.3982	2.6191	0.1669	0.3836	0.8435	64.49	1.1565	7.2207	0.5511	1.7823	0.5694	0.6219
dihydroorotate	Nucleotide	Pyrimidine Metabolism, Orotate containing	LC/MS Polar	HMDB00101	0.3234	0.5537	0.6009	0.062	0.5423	0.3251	0.1881	1.0493	0.961	0.5619	20.5691	17.5559	2.3752	0.7996	0.0962		1.142	11.7069	1.1092	1.5468	0.8795	0.5548	0.494	2.3399	6.4874	3.4136	0.2683	0.3233	8.6111	5.7236	6.6792	36.6967	0.2257	0.1631	0.062	0.062
diltiazem	Xenobiotics	Drug	LC/MS Pos	HMDB04826	0.3985	0.3985	0.3985	0.3985	0.3985	0.3985	0.3985	0.3985	0.3985	0.3985	0.3985	0.3985	0.3985	0.3985	0.3985		0.3985	0.3985	0.3985	0.3985	0.3985	0.3985	0.3985	0.3985	0.3985	0.3985	0.3985	0.3985	0.3985	0.3985	0.3985	0.3985	0.3985	0.3985	0.3985	0.3985
dimethylarginine (SDMA + ADMA)	Amino Acid	Urea cycle; Arginine and Proline Metabolism	LC/MS Pos	HMDB13716	0.375	0.212	0.0955	0.0955	0.3072	0.6443	1.7322	1.6255	10.7993	9.1452	8.5502	9.2546	1	2.5137	1.0187		0.0955	0.1533	0.2759	1.2262	11.8621	8.2266	0.1098	0.8491	5.4092	0.5317	0.2403	0.4506	0.8304	0.6542	2.1857	0.2522	0.1236	0.0955	0.0955	0.0955
dimethylmalonic acid	Lipid	Fatty Acid, Dicarboxylate	LC/MS Polar	HMDB61714	1.4429	1.291	1.6197	0.8665	1.0036	0.5276	1.1876	1.3388	0.2968	0.2968	1.2631	0.8024	0.4567	0.6118	1.8274		0.9682	0.9765	1.1121	0.7417	0.5946	0.7239	0.7603	0.7013	0.3019	0.8417	1.025	0.8985	1.0711	1.0264	0.3478	0.7108	1.2045	0.6656	1.2567	1.8031
diosmetin	Xenobiotics	Food Component/Plant	LC/MS Neg	HMDB03236	0.0663	0.0663	0.0663	0.0663	0.0663	0.0663	0.0663	0.0663	0.0663	0.0663	0.0663	0.0663	0.0663	0.0663	0.0663		0.0663	0.2096	0.0663	0.0663	0.0663	0.0663	0.0663	0.0663	0.2287	1.4148	0.0663	0.0663	0.0663	1.3211	0.0663	0.0663	0.0663	0.0663	0.0663	0.0663
diosmin	Xenobiotics	Drug	LC/MS Neg		0.0974	0.0974	0.0974	0.0974	0.0974	0.0974	0.0974	0.0974	0.0974	0.0974	0.0974	0.0974	0.0974	0.0974	0.0974		0.0974	0.0974	0.0974	0.0974	0.0974	0.0974	0.0974	0.0974	0.0974	0.0974	0.0974	0.0974	0.0974	0.5577	0.0974	0.0974	0.0974	0.0974	0.0974	0.0974
diphenhydramine	Xenobiotics	Drug	LC/MS Pos		0.7997	0.7997	0.7997	0.7997	0.7997	0.7997	0.7997	0.7997	0.7997	0.7997	0.7997	0.7997	0.7997	0.7997	0.7997		0.7997	0.7997	4.6468	0.9218	1	0.7997	0.7997	0.7997	0.7997	0.7997	0.7997	0.7997	3.185	1.5858	0.7997	0.7997	0.7997	0.9036	0.7997	0.7997
docosadienoate (22:2n6)	Lipid	Polyunsaturated Fatty Acid (n3 and n6)	LC/MS Neg	HMDB02823	2.058	4.2101	1.6733	1.2752	0.6579	0.0512	1.5658	1	0.3524	0.6298	0.2527	0.9344	0.6445	0.5856	6.0191		1.4656	2.1914	1.1264	1.3304	0.135	0.1337	0.0417	0.4396	0.4099	1.5107	1.2483	24.8186	3.0032	19.1029	2.3999	3.4129	0.5851	0.2384	0.7871	0.9723
docosahexaenoate (DHA; 22:6n3)	Lipid	Polyunsaturated Fatty Acid (n3 and n6)	LC/MS Neg	HMDB00944	0.367	1.4203	0.344	0.2382	1.0183	0.094	1.2166	0.5181	6.3087	8.9704	0.0363	0.0363	4.3236	5.9982	0.2827		1.0211	2.2297	0.5486	0.6042	1.853	9.8608	0.1672	0.9817	5.5842	457.147	0.9674	2.8378	11.6496	1.0326	0.0363	0.8127	0.0917	0.0664	0.1162	2.3256
docosapentaenoate (n3 DPA; 22:5n3)	Lipid	Polyunsaturated Fatty Acid (n3 and n6)	LC/MS Neg	HMDB02231	0.2499	0.521	0.3929	0.0749	1.1156	0.1201	1.2875	0.4375	1	8.3204	1.6552	5.5905	4.9258	5.4909	0.1187		1.2918	0.6126	0.1197	0.9672	22.2878	38.5874	1	0.402	42.457	210.025	0.2517	0.5492	1.7531	0.7187	0.0867	1.5417	0.131	0.0749	0.0832	0.6687
docosapentaenoate (n6 DPA; 22:5n6)	Lipid	Polyunsaturated Fatty Acid (n3 and n6)	LC/MS Neg	HMDB02183	0.0541	0.0541	0.0541	0.0541	0.2685	0.0541	0.4566	0.8015	18.6589	10.9811	0.887	1.8917	16.1463	8.937	0.3459		0.0541	0.1065	0.0541	0.0541	0.0541	0.0541	0.5335	0.7566	10.5091	163.44	0.446	0.0541	2.9723	0.74	0.0541	2.1704	0.1092	0.0541	0.0923	1
docosatrienoate (22:3n3)	Lipid	Polyunsaturated Fatty Acid (n3 and n6)	LC/MS Neg	HMDB02068	1.1652	3.257	1.5057	1.8085	1.0367	0.1701	1.0063	1	0.1701	0.7247	0.1701	0.1701	0.7837	0.2165	1.7058		0.8381	1.2348	0.6232	0.9521	0.1701	0.2349	0.1701	0.7695	0.5935	2.0966	0.3605	10.367	1.6784	6.4847	2.0874	5.9439	0.2008	0.1701	0.4972	0.3263
dodecanedioate	Lipid	Fatty Acid, Dicarboxylate	LC/MS Neg	HMDB00555	5.5641	2.3095	0.298	0.3364	0.6483	0.4963	9.0181	3.9665	0.2461	0.6018	0.7883	0.575	0.9912	1.0109	22.2816		11.1881	0.7776	0.7816	0.4061	0.5698	0.6205	1.0861	1.6186	0.4223	1.6664	4.2747	12.9978	2.204	1.7543	0.918	1.0088	6.0246	5.9436	15.0846	17.7403
D-urobilin	Cofactors and Vitamins	Hemoglobin and Porphyrin Metabolism	LC/MS Pos	HMDB02902	0.3452	0.4655	0.3275	0.0331	7.5408	2.0747	0.5423	1	14.563	3.5416	3.8681	7.6536	10.6268	16.6994	0.6489		0.2405	0.4356	0.2699	0.0331	5.9751	10.4044	14.3184	6.0923	2.7886	1.0553	0.5842	0.4063	0.498	0.4581	0.3305	0.6658	3.0654	7.1104	0.1057	0.1076
eicosapentaenoate (EPA; 20:5n3)	Lipid	Polyunsaturated Fatty Acid (n3 and n6)	LC/MS Neg	HMDB02212	0.3174	0.9001	0.3648	0.0863	0.9917	0.3149	0.6649	0.272	1.9672	5.0712	0.1951	0.7265	1.5392	2.1183	0.3157		1.0083	0.6778	0.7856	1.0349	10.742	12.8247	0.1267	8.4635	15.954	213.763	0.8316	2.1107	62.419	7.4166	0.3845	0.7466	0.4747	0.5608	0.241	3.3379
eicosenoate (20:1n9 or 11)	Lipid	Long Chain Fatty Acid	LC/MS Neg	HMDB60038	1.1404	2.5004	4.5471	0.8873	0.8115	0.0834	2.7606	1.0579	2.7761	1.0291	1.7778	3.7122	2.7761	0.9709	0.9383		1.884	0.882	0.4298	2.9006	1.5399	0.364	0.9421	0.2688	1.7788	4.0402	0.4541	4.991	0.3498	0.9356	0.3275	1.4528	0.25	0.0993	0.4293	0.3256
enterodiol	Xenobiotics	Food Component/Plant	LC/MS Neg	HMDB13692	0.0159	0.2769	0.0159	1.0692	0.0159	0.0159	0.0159	0.0159	0.0159	0.0159	3.9952	6.1758	7.1232	1.4785	0.2087		2.5742	3.7533	0.0159	0.3678	0.455	0.7084	3.8532	2.627	5.9141	8.1288	0.1079	0.0159	3.9719	4.2666	0.3663	0.9301	0.0159	0.0159	0.8436	1.2076
enterolactone	Xenobiotics	Food Component/Plant	LC/MS Neg	HMDB11724	0.6198	1.1599	0.049	1.2099	0.0033	0.004	0.4823	1.0276	0.0034	0.0679	0.1878	0.3128	0.2478	0.7049	0.6288		5.2643	12.4136	1.1056	3.0843	0.0117	0.0317	2.0056	4.922	0.164	1.2701	1.1475	0.87	1.3823	1.8741	0.512	1.3085	0.8484	1.9424	2.2776	1.7243
epiandrosterone sulfate	Lipid	Steroid	LC/MS Neg	HMDB00878	0.1118	0.1118	0.1118	0.1118	0.1118	0.1118	0.1118	0.1215	2.4589	2.3094	0.1118	0.2494	0.1118	0.772	0.1118		1.5991	0.1118	0.1118	0.1118	0.903	0.7998	0.1118	0.1118	1.5661	2.5186	0.1118	0.1118	0.8075	0.7755	0.1118	0.1118	0.1118	0.1118	0.1118	0.1118
epicatechin	Xenobiotics	Food Component/Plant	LC/MS Pos	HMDB01982	0.4509	0.0551	0.0551	1.9218	0.0551	0.0551	0.4177	0.6365	1.1763	1.2507	1	3.3792	1.633	0.625	0.0551		0.0551	0.5124	2.6973	0.0551	1	3.9064	0.0551	0.0551	336.7	25.5856	0.0551	0.0551	0.0551	0.0551	41.998	0.0551	0.0551	0.2391	0.0551	0.0551
ergosterol	Lipid	Sterol	GC/MS	HMDB00227	1.0678	1.3896	1	2.0778	0.6073	4.7779	0.1843	0.1843	0.1843	0.1843	1.0669	4.2565	1	3.191	0.3173		0.1843	1.8598	0.1843	0.4726	0.8981	4.7167	0.304	0.1843	0.5565	0.6474	0.4512	0.3059	0.1843	0.8857	3.3534	0.1843	1.9396	0.1843	0.4506	0.4949
ergothioneine	Xenobiotics	Food Component/Plant	LC/MS Pos	HMDB01988	1	1	1	1	1	1	1	1	1	1	1	1	1	1	1		1	1	1	1	1	1	1	1	1	1	1	1	1	1	1	1	1	1	1	1
eriocitrin	Xenobiotics	Food Component/Plant	LC/MS Neg	HMDB00956	0.2541	0.2541	0.2541	0.2541	0.2541	0.2541	0.2541	0.2541	0.2541	0.2541	0.2541	0.2541	0.2541	0.2541	0.2541		0.2541	0.2541	0.2541	0.2541	0.2541	0.2541	0.2541	0.2541	0.2541	0.2541	0.2541	0.2541	0.2541	0.2541	0.2541	0.2541	0.2541	0.2541	0.2541	0.2541
eriodictyol	Xenobiotics	Food Component/Plant	LC/MS Neg	HMDB34355	0.5553	0.5553	0.5553	0.5553	0.5553	0.5553	0.9074	0.5553	20.3206	1.2999	0.5553	0.5553	0.5553	0.5553	0.5553		0.875	0.5553	0.5553	0.5553	0.5553	0.5553	0.5553	0.5553	1	0.5553	0.5553	0.5553	0.5553	0.6291	0.5553	0.5553	0.5553	0.5553	0.5553	0.5553
erucate (22:1n9)	Lipid	Long Chain Fatty Acid	LC/MS Neg	HMDB00207	1.3003	2.3489	2.6136	0.9763	0.4149	0.0444	1.3555	1.0237	1.568	0.5699	1.0399	1.9059	1.2469	1.4955	1.0889		1.8861	2.0101	0.4214	1.6842	0.9128	0.5844	0.6569	0.1108	2.1436	6.5916	0.3802	17.3101	1.561	2.0403	0.1955	0.5658	0.2326	0.0584	0.6671	0.2448
erythritol	Xenobiotics	Food Component/Plant	LC/MS Polar	HMDB00625	0.192	0.192	0.192	0.192	1.8577	0.7684	0.192	1	3.664	0.4562	1.3437	0.8424	0.192	0.192	0.192		0.192	0.192	0.192	0.192	0.192	0.192	0.192	0.9354	0.4538	1.4691	0.192	0.192	1.8175	1.1382	0.8549	0.8618	0.192	0.192	0.192	0.192
erythronate*	Carbohydrate	Aminosugar Metabolism	LC/MS Polar	HMDB03556	0.2142	0.1723	0.1045	0.1147	1.754	4.2757	0.2951	0.8591	11.4193	1.9746	5.4036	2.8753	2.8835	1.267	0.5573		0.3017	1.2761	1.5832	2.1698	1.3967	0.5841	1.8242	2.2588	3.8337	2.2483	0.2863	0.2683	8.6908	12.3138	1.0418	6.8717	0.5005	0.6149	0.1039	0.39
escitalopram	Xenobiotics	Drug	LC/MS Pos		0.413	0.413	0.413	0.413	0.413	0.413	0.413	0.413	0.413	0.413	0.413	0.413	16.0649	0.413	0.413		0.413	0.413	0.413	0.413	0.413	0.413	0.413	0.413	0.413	0.413	0.413	0.413	0.413	0.413	0.413	0.413	0.413	0.413	0.829	1.171
ethanolamine	Lipid	Phospholipid Metabolism	GC/MS	HMDB34220	0.3025	0.3691	0.0542	0.123	1.143	1.447	0.9626	1.1939	1.7941	3.6384	1.0198	2.1092	1.449	0.4699	0.9093		0.464	0.4412	1.0611	1.0965	1.1722	0.8806	0.7591	1.6094	1.098	0.4651	0.2874	0.3498	2.2462	3.244	1.2224	1.5998	1.0268	1.2602	0.0408	0.0262
ethylmalonate	Amino Acid	Leucine, Isoleucine and Valine Metabolism	LC/MS Polar	HMDB00622	2.3172	2.7056	0.043	0.0648	2.2574	1.3095	0.9821	0.8705	0.3118	0.3928	3.0069	3.6866	0.8271	0.6479	1.5648		0.0461	0.4866	1.1485	0.5771	0.6556	0.8522	1.137	1.0179	0.2656	0.7384	1.549	1.0378	2.2752	1.8068	0.7726	1.3743	1.057	0.9622	0.0805	0.4675
famotidine	Xenobiotics	Drug	LC/MS Pos	HMDB05811	0.0866	0.0866	0.0866	0.0866	0.0866	0.0866	0.0866	0.0866	0.0866	0.0866	0.0866	0.0866	0.0866	0.0866	0.0866		0.0866	0.0866	0.0866	0.0866	0.0866	0.0866	0.0866	0.0866	0.0866	0.0866	0.0866	0.0866	0.0866	0.0866	0.0866	0.0866	0.0866	0.0866	0.0866	0.0866
ferulate	Xenobiotics	Food Component/Plant	LC/MS Neg	HMDB31715	0.2346	0.7263	0.2241	0.205	10.3393	16.444	0.2349	1.149	4.446	1.9635	9.6418	2.2491	5.5897	4.3636	0.8951		2.4605	1.0869	1.1747	1.7364	0.341	0.3029	1.9519	2.3121	0.9578	4.5686	0.5206	0.5046	0.2105	1.1049	1.8073	3.3081	0.5062	0.8694	0.4717	0.6038
ferulic acid 4-sulfate	Xenobiotics	Food Component/Plant	LC/MS Neg	HMDB35140	0.0075	0.0075	0.0075	0.0075	0.0075	0.0075	0.0075	0.0075	1.9925	0.0075	0.0075	0.0075	0.0075	0.0075	0.0075		0.0075	0.0075	0.0075	0.0075	0.0075	0.0075	0.0075	0.0075	0.0075	0.0075	0.0075	0.0075	0.0075	0.0075	0.0075	0.0075	0.0075	0.0075	0.0075	0.0075
feruloylputrescine	Xenobiotics	Food Component/Plant	LC/MS Pos	HMDB29581	8.2697	0.336	0.8737	0.3738	0.336	2.0304	0.3406	1	1.9804	8.154	0.5031	0.4419	0.336	0.336	1.8347		3.6655	6.4834	0.336	0.336	0.336	0.336	0.4647	0.336	0.336	4.2963	0.336	0.336	0.336	2.845	0.336	0.336	0.9899	1	0.336	0.362
flavin adenine dinucleotide (FAD)	Cofactors and Vitamins	Riboflavin Metabolism	LC/MS Neg	HMDB00273	2.9139	0.3286	0.8685	0.9082	0.3286	0.5377	3.1684	2.8948	0.9449	0.3286	0.7397	1.7025	0.9662	0.949	1.3318		0.3286	0.3286	1.9219	1.5879	1	0.778	0.7361	0.7499	0.3286	0.3286	0.3286	2.0545	2.7174	1.7456	0.3286	0.3286	0.3286	0.3286	0.3286	0.3286
flavin mononucleotide (FMN)	Cofactors and Vitamins	Riboflavin Metabolism	LC/MS Neg	HMDB00262	0.1598	0.1598	0.4752	1.0147	0.1598	0.1598	3.0841	4.9199	1.4553	0.1598	1.0623	1.744	0.2636	0.2898	2.0803		0.1598	0.1598	0.3706	1	0.3232	0.1598	0.1598	0.1598	0.1598	0.1598	5.274	1.693	0.7033	1.2391	0.1598	1.0123	0.1598	0.1598	0.1598	0.1598
fluoxetine	Xenobiotics	Drug	LC/MS Neg		0.8179	0.8179	0.8179	0.8179	0.8179	0.8179	0.8179	0.8179	0.8179	0.8179	0.8179	0.8179	0.8179	0.8179	0.8179		0.8179	0.8179	0.8179	0.8179	0.8179	0.8179	0.8179	0.8179	0.8179	0.8179	0.8179	0.8179	0.8179	0.8179	0.8179	0.8179	0.8179	0.8179	0.8179	0.8179
formiminoglutamate	Amino Acid	Histidine Metabolism	LC/MS Pos		0.2359	0.1522	1.1455	0.6341	2.425	1.2604	0.3871	0.3058	0.3363	0.4536	0.9951	0.1379	1.9274	1.1189	0.4528		0.5617	6.5865	0.5655	0.2885	1.7986	8.255	0.1117	0.0398	3.9559	1.0946	0.975	2.1318	4.5555	12.4279	19.3674	12.6815	2.7423	8.917	1.013	0.8611
formononetin	Xenobiotics	Food Component/Plant	LC/MS Neg	HMDB36657,C08615	0.4691	0.4691	0.4691	0.4691	0.4691	0.4691	0.4691	0.4691	0.4691	0.4691	0.4691	0.4691	0.4691	0.4691	0.4691		0.4691	0.4691	0.4691	0.4691	0.4691	0.4691	0.4691	0.4691	0.4691	1	0.4691	0.4691	0.4691	0.4691	0.4691	0.4691	0.4691	0.4691	0.4691	0.4691
fructose	Carbohydrate	Fructose, Mannose and Galactose Metabolism	LC/MS Polar	HMDB03553	0.3935	0.1874	0.0819	0.126	2.8428	7.1959	0.2264	0.6857	2.74	1.1058	5.2391	1.7057	2.2141	0.8942	0.8303		0.2396	4.762	0.908	2.0795	1.092	2.2379	1.1088	2.8876	5.3428	2.9651	7.505	0.0906	2.0047	8.1144	1.3167	2.3225	1.3224	0.637	0.1189	0.1405
fucitol	Xenobiotics	Food Component/Plant	LC/MS Polar	HMDB02338	0.292	0.292	0.292	0.292	0.292	0.292	0.292	0.292	1.632	0.8734	0.292	0.292	0.292	0.292	0.292		0.292	0.292	0.292	0.292	0.292	0.292	0.292	0.292	0.292	0.292	0.292	0.292	0.292	0.292	0.292	0.292	0.292	0.292	0.292	0.292
fucose	Carbohydrate	Pentose Metabolism	GC/MS	HMDB02917	0.2893	0.369	0.0316	0.0951	3.0904	4.7404	0.2399	2.3525	11.752	1.3317	2.1993	0.8295	1.0137	1.3708	0.1006		0.6851	1.567	0.6756	2.0201	1.0944	1.0933	1.0895	0.6422	4.6469	6.4418	0.3291	0.3127	1.6432	2.359	1.5015	2.6699	0.4427	0.5877	0.0316	0.0316
fucosterol	Lipid	Sterol	GC/MS	HMDB00355	3.7816	2.3892	3.0337	1.543	0.6187	0.2592	2.7535	0.526	1.284	1.4406	3.2271	3.6887	1.296	1.3921	0.152		0.152	0.313	0.152	0.3277	0.7572	1.513	0.3719	0.2	1.3066	3.2878	0.1733	0.379	0.152	0.2323	0.4601	0.152	1.1304	0.4638	0.6667	0.6322
fumarate	Energy	TCA Cycle	LC/MS Polar		0.1709	0.0971	1.2317	1.3019	0.13	0.0567	0.9418	0.8104	2.3062	1.6821	1.2233	0.3924	2.3205	2.8347	3.42		1.8685	2.4184	0.7471	0.7906	1.4077	2.0049	0.3098	1.4213	0.4099	1.0582	1.3334	1.3616	1.0388	1.4554	0.9612	0.4861	1.1739	0.7031	0.0589	0.1322
gabapentin	Xenobiotics	Drug	LC/MS Neg		0.8099	0.8099	0.8099	0.8099	0.8099	0.8099	0.8099	0.8099	0.8099	0.8099	0.8099	0.8099	0.8099	0.8099	0.8099		0.8099	0.8099	1.0684	0.9401	0.8099	0.8099	0.8099	0.8099	0.8099	0.8099	0.8099	0.8099	0.8099	0.8099	0.8099	0.8099	0.8099	0.8099	0.8099	0.8099
galactarate (mucic acid)	Xenobiotics	Food Component/Plant	GC/MS	HMDB01964	0.5372	0.5372	0.5372	0.5372	1	1.0395	0.5372	0.6934	1.4628	0.5372	0.5372	0.5372	0.5372	0.5372	0.5372		0.8087	3.7159	0.5372	0.5372	0.5372	0.5372	0.5372	0.5372	0.5372	5.5956	0.5372	0.5372	0.5372	0.5372	0.5372	0.5372	0.5372	0.5372	0.5372	0.5372
galactinol	Carbohydrate	Disaccharides and Oligosaccharides	LC/MS Polar	HMDB01262	1	1	1	1	1	1	1	1	1	1	1	1	1	1	1		1	1	1	1	1	1	1	1	1	1	1	1	1	1	1	1	1	1	1	1
galactonate	Carbohydrate	Fructose, Mannose and Galactose Metabolism	LC/MS Polar	HMDB01266	0.3456	0.2455	0.6586	0.3841	3.4952	0.6056	0.2311	1	11.3567	3.4785	0.1733	1.0889	0.694	0.6449	0.2077		1.7976	2.0262	0.2492	0.2934	0.8045	0.4409	1.1212	0.1733	2.3139	131.846	0.2656	0.2827	1.709	2.2007	2.0467	1.2956	0.1733	0.3375	0.947	1.3709
galactose	Carbohydrate	Fructose, Mannose and Galactose Metabolism	GC/MS	HMDB00660	0.3014	0.1431	0.0423	0.1509	3.0457	9.5155	0.1767	2.1759	7.8294	1.5627	5.2994	4.0515	2.5588	1.3522	0.32		0.4264	3.7067	0.7412	1.3615	1.2891	0.6878	1.6617	1.5394	6.8491	6.4867	0.1738	0.1918	1.9565	7.6514	0.5047	3.9031	0.5069	0.5426	0.0581	0.0569
galacturonate	Xenobiotics	Food Component/Plant	LC/MS Polar	HMDB01713	0.0177	0.0177	0.0177	0.0177	4.3489	0.0177	0.0177	5.8973	6.4968	0.0177	1.5074	1	2.8448	0.0177	0.0177		0.1841	0.8314	0.0177	0.0177	0.0177	0.0177	0.0177	1	9.946	0.0177	0.0177	0.0177	1.7317	0.0177	0.0177	0.0177	0.0177	0.0177	0.0177	0.0177
gallocatechin	Xenobiotics	Food Component/Plant	LC/MS Pos		0.0877	0.0877	0.0877	0.0877	0.0877	0.0877	0.0877	0.0877	0.0877	0.0877	0.0877	0.0877	0.0877	0.0877	0.0877		0.0877	0.0877	0.0877	0.0877	0.0877	0.0877	0.0877	0.0877	1.9123	0.0877	0.0877	0.0877	0.0877	0.0877	0.0877	0.0877	0.0877	0.0877	0.0877	0.0877
gamma-aminobutyrate (GABA)	Amino Acid	Glutamate Metabolism	LC/MS Pos	HMDB00112	0.233	0.1077	0.2225	0.2223	3.3986	9.1354	0.1276	1.7208	15.5848	5.9298	9.9876	16.2876	0.5524	4.3119	0.2249		0.5594	0.9204	0.6701	1.0796	2.2321	1.2484	8.3327	3.8624	3.0279	1.8637	0.1236	0.1195	40.2567	22.5876	3.9273	16.7551	0.3273	0.2802	0.3604	0.3163
gamma-CEHC	Cofactors and Vitamins	Tocopherol Metabolism	LC/MS Neg	HMDB01520	0.1346	0.1417	13.5024	3.7233	0.5179	0.1346	0.4167	0.1449	0.8783	0.2133	2.278	1.0085	0.9915	0.8947	2.3957		0.5924	0.9383	8.0207	2.8502	1	2.8584	0.3848	1.238	0.3403	0.287	6.6508	1.5502	0.4699	0.7229	0.1705	1.3326	3.2455	1.1744	0.1346	0.1346
gamma-glutamyl-2-aminobutyrate	Peptide	Gamma-glutamyl Amino Acid	LC/MS Pos	HMDB29160	1	1	1	1	1	1	1	1	1	1	1	1	1	1	1		1	1	1	1	1	1	1	1	1	1	1	1	1	1	1	1	1	1	1	1
gamma-glutamylalanine	Peptide	Gamma-glutamyl Amino Acid	LC/MS Pos	HMDB00267	0.44	0.3097	0.3129	0.036	3.2862	2.5328	0.183	1.0117	1.1527	2.9996	2.2889	0.9175	1.5653	1.0377	0.4175		0.5904	1.0887	0.5396	0.5657	0.8968	2.8514	1.3773	2.4893	1.0626	1.3741	0.2348	0.1237	5.9857	3.4642	5.0172	5.1437	0.9623	1.2779	0.0468	0.036
gamma-glutamylglutamate	Peptide	Gamma-glutamyl Amino Acid	LC/MS Pos	HMDB05765	2.5871	2.0753	0.32	0.3522	1.0475	2.0159	0.8967	2.073	1.7037	0.7263	2.1127	0.7158	1.1787	0.9013	1.6239		1	1.1496	0.7748	0.5037	0.9444	0.627	0.7927	1.0942	0.7213	0.6743	2.4504	1.6215	2.8414	2.5402	1	1.9016	0.2549	0.4364	0.0406	0.0406
gamma-glutamylglutamine	Peptide	Gamma-glutamyl Amino Acid	LC/MS Pos	HMDB05766	0.8188	1.8859	2.549	0.9507	0.4837	10.3906	7.4706	2.5712	1	4.3152	0.4838	0.6522	2.3561	1.2967	0.3217		13.7357	0.8619	2.6581	1.1359	1.3456	0.1755	0.6683	0.3526	1.1551	0.2597	0.7494	0.785	0.358	0.2925	2.6837	0.0952	0.3709	0.4199	1.2475	7.738
gamma-glutamylisoleucine*	Peptide	Gamma-glutamyl Amino Acid	LC/MS Pos	HMDB29142	0.1934	0.1746	0.5461	0.0343	2.7416	3.0331	0.0789	0.8375	2.0649	1.635	2.6721	0.524	1.9635	1	0.5184		0.267	1.0544	0.398	0.5588	1.0028	5.1164	1.5323	2.9345	1.1829	1.9742	0.2239	0.1886	6.8763	4.1014	5.9921	6.5601	1.7688	1.9098	0.1893	0.0376
gamma-glutamylleucine	Peptide	Gamma-glutamyl Amino Acid	LC/MS Pos	HMDB11737	0.1923	0.1433	0.3278	0.0526	2.3622	2.6361	0.0526	0.6471	1.7737	0.996	1.3485	0.2511	1.1634	0.6464	0.3127		0.2993	1.0638	0.3784	0.5672	0.8922	4.9495	1.8574	2.8378	1.044	1.5468	0.1827	0.0594	3.7142	2.063	3.5244	3.6177	1.004	1.0816	0.0526	0.0526
gamma-glutamylmethionine	Peptide	Gamma-glutamyl Amino Acid	LC/MS Pos	HMDB11738	0.2605	0.6057	0.2611	0.1304	1.591	1.773	0.8921	2.187	1	1.2621	2.1059	0.4183	1.11	1.5407	0.5736		0.2481	0.7663	0.6026	0.4754	1.0173	4.7346	1.0406	2.2362	1.1808	1	0.1748	0.1813	3.3627	1.7894	2.9082	3.7775	0.927	1.1388	0.1304	0.1304
gamma-glutamylphenylalanine	Peptide	Gamma-glutamyl Amino Acid	LC/MS Pos	HMDB11170	0.273	0.3401	0.4805	0.0219	2.4063	2.765	0.1641	0.7612	4.6662	1.8082	2.1535	0.5162	1.6932	1.2049	0.6312		0.3524	1.0135	0.6084	0.664	1.1603	5.6404	1	2.5407	1.3957	1.2652	0.3275	0.1837	5.217	2.9427	4.4081	4.7474	1	1.3341	0.0219	0.0219
gamma-glutamylthreonine*	Peptide	Gamma-glutamyl Amino Acid	LC/MS Pos	HMDB11171	0.122	0.4372	0.0573	0.0573	2.2668	2.1511	0.2694	0.9373	1.7909	2.3254	1.6923	1.3567	0.885	1.5519	0.4885		0.7266	0.7965	1	0.6505	1.3202	5.5544	0.6897	1.6748	1.6368	1.7871	0.1547	0.2722	6.4686	2.7703	2.2042	4.2006	0.945	1.038	0.0573	0.0573
gamma-glutamyltryptophan	Peptide	Gamma-glutamyl Amino Acid	LC/MS Pos	HMDB29155	0.1793	0.1793	0.1793	0.1793	0.1793	0.1793	0.1793	0.1793	1.5399	0.5608	0.1793	0.1793	0.2363	0.1793	0.1793		0.1793	0.1793	0.1793	0.1793	0.1793	1.6064	0.1793	0.1793	0.3936	0.1793	0.1793	0.1793	1.2786	0.1793	1.7246	1.463	0.1793	0.1793	0.1793	0.1793
gamma-glutamyltyrosine	Peptide	Gamma-glutamyl Amino Acid	LC/MS Pos	HMDB00594	0.3919	0.3966	0.3579	0.0683	2.0145	3.4178	0.0683	0.9134	0.7615	0.698	1.9169	0.0683	1.5995	1.3041	0.6865		0.3998	0.9984	0.6658	0.3879	1.186	6.7556	0.72	2.5116	1.5963	1.0016	0.2981	0.191	4.6008	2.3702	4.383	3.9531	1.1554	1.1101	0.0683	0.0683
gamma-glutamylvaline	Peptide	Gamma-glutamyl Amino Acid	LC/MS Pos	HMDB29159	0.2398	0.127	0.4625	0.0258	2.9199	2.9761	0.0258	0.5441	1.394	0.7846	1.6637	0.289	1.3329	0.6687	0.211		0.2366	1.253	0.4025	0.4452	0.7317	4.8463	1.7854	2.8953	1.0305	1.9309	0.1763	0.0258	3.8608	2.2419	3.8062	3.7217	1	1.1237	0.0258	0.0258
gamma-tocopherol	Cofactors and Vitamins	Tocopherol Metabolism	GC/MS	HMDB04193	1.4537	2.1149	2.1202	0.862	1.0067	0.9719	1.8791	1.7899	0.3637	0.4195	1.3673	0.9338	1	0.5158	1.4905		1.0253	2.5602	2.8461	0.8097	0.2473	0.4628	1.5743	0.9933	0.3123	0.5967	1.2046	0.8122	1.6909	1.4561	0.759	0.8519	0.8446	1.0319	1.0315	0.5929
gamma-tocotrienol	Cofactors and Vitamins	Tocopherol Metabolism	GC/MS	HMDB01248	1.6031	0.6195	1.1229	0.2847	0.2847	0.5256	1.0647	1.0725	0.2847	0.2847	0.9981	1.388	0.5704	0.2847	1.0022		1.1126	1.4158	1.2624	0.4947	0.2847	0.32	1.062	0.5001	0.2847	1.3975	0.7065	0.2847	0.2847	0.7225	0.569	0.5756	1.4806	1.6169	0.5137	0.413
genistein	Xenobiotics	Food Component/Plant	LC/MS Neg	HMDB01857	0.1201	0.1201	0.1201	0.1201	0.1201	1	0.1201	0.6467	5.1384	6.3177	1	0.1201	2.5968	1.7733	0.1201		0.2618	0.8783	0.1201	0.1201	0.1201	1.1924	0.1201	0.6774	0.1201	0.1201	0.3179	0.1203	0.1201	0.1201	0.1201	0.1201	0.1201	0.1201	0.1201	0.1201
gentisate	Amino Acid	Phenylalanine and Tyrosine Metabolism	LC/MS Neg	HMDB00152	2.1338	1.1199	0.1424	0.1299	0.3125	0.9337	0.0925	0.0341	2.1694	6.8983	2.0936	1.3658	4.9649	6.695	2.3943		0.0997	1.5081	0.4285	1.237	13.4173	1.0663	1.3856	6.4913	9.7949	0.333	0.0474	0.1309	1	4.7842	0.251	0.1105	0.053	0.0364	0.0341	0.0341
gentisic acid-5-glucoside	Xenobiotics	Chemical	LC/MS Neg	HMDB01448	0.4164	0.4164	0.4164	0.4164	0.4164	0.4164	0.4164	0.4164	0.4164	0.4164	0.4164	0.4164	0.4164	0.4164	0.4164		0.4164	1	0.4164	0.4164	0.4164	0.4164	0.4164	1.3826	0.4164	0.4164	0.4164	0.4164	0.4164	0.4164	3.2688	0.4164	0.4164	0.4164	0.4164	0.4164
gluconate	Xenobiotics	Food Component/Plant	LC/MS Polar		0.0644	0.1476	0.5924	0.6103	14.9741	6.055	0.1161	2.4593	22.8058	21.0658	67.4674	0.6921	1.7475	0.7817	0.137		4.4218	1	0.4818	2.2817	0.8454	0.2654	1.1324	62.5735	2.8185	73.7843	0.1092	0.0621	1.4832	0.9476	1.0524	1.2726	0.0621	0.1299	0.7968	0.5142
glucosamine	Carbohydrate	Aminosugar Metabolism	GC/MS	HMDB00247	0.2978	0.196	0.0297	0.1952	1.7832	6.5449	0.139	2.5852	2.1707	1.3912	3.1026	2.8147	1.3426	0.388	0.114		0.3716	0.6785	1.3146	1.7002	0.8649	0.7272	2.1873	2.6259	1.7927	0.4314	0.1021	0.0297	2.4488	3.9401	0.0297	2.2535	0.3561	0.4511	0.0297	0.0297
glucose	Carbohydrate	Glycolysis, Gluconeogenesis, and Pyruvate Metabolism	LC/MS Polar		0.2222	0.28	0.0339	0.0707	1.3578	2.0211	0.4142	1.5073	6.688	5.7997	3.0249	1.9011	3.9445	3.8032	0.4295		0.4252	1.1821	0.6267	3.6933	1.9247	2.9593	0.783	1.1307	3.0384	1.543	1.0734	0.0725	0.8315	3.7693	0.584	1.8274	0.4843	0.5076	0.0398	0.1048
glucuronate	Carbohydrate	Aminosugar Metabolism	LC/MS Polar	HMDB00169	0.5618	0.6663	0.0814	0.2126	5.5816	3.8985	0.3199	1.2609	1.6208	1.8412	5.0529	1.8853	1.4166	1.6521	0.474		0.4528	0.9249	0.5116	1.784	1.0225	0.5468	1.3865	1.4805	10.2715	3.4758	0.5067	0.4925	2.8802	5.959	1.9277	2.388	0.8406	1.069	0.0396	0.9052
glutamate	Amino Acid	Glutamate Metabolism	LC/MS Pos	HMDB00148	1.2672	1.1663	0.6785	0.5323	1.6149	1.4191	0.9925	1.265	1.5218	0.8633	1.4554	0.5987	1.2115	0.8388	1.5287		0.7357	0.9079	0.9819	0.9555	0.7188	0.93	0.6428	1.609	1.4939	1.0075	1.1185	0.9985	1.7591	1.8843	1.5519	1.9369	0.9673	1.1596	0.1899	0.1772
glutamate, gamma-methyl ester	Amino Acid	Glutamate Metabolism	LC/MS Pos		2.995	2.6544	0.5923	1.3604	0.2072	0.5058	2.5761	2.0177	1.6943	0.81	1.0047	1.378	1.241	2.0998	3.5265		0.6216	0.6097	1.2162	0.8997	0.6885	0.6802	0.8237	1.1718	0.2072	0.2072	2.2236	1.8143	0.25	1.6993	0.2235	0.2072	0.2072	0.9341	0.2167	0.2072
glutamine	Amino Acid	Glutamate Metabolism	LC/MS Pos	HMDB00641	1.0815	1.2201	0.4063	0.7331	0.2512	0.2557	0.7071	0.5532	0.4051	0.6955	1.4093	1.3521	2.9572	1.5044	1.4553		1.0167	1.1564	2.0474	1.153	1.6209	3.0988	0.2947	0.6213	0.7247	1.1225	1.0886	0.9685	0.2675	0.2502	1.8083	0.7584	1.4677	1.2429	0.0716	0.0365
glutamine-leucine	Peptide	Dipeptide	LC/MS Pos	HMDB12881	1.295	2.3006	0.3689	0.3019	0.3615	0.6932	2.0258	1.5508	6.3394	3.4362	1.7688	2.8868	5.3008	2.6224	1.0257		0.6591	3.5856	0.5105	0.9224	2.4991	2.284	0.6506	0.8227	0.6274	0.4115	0.7653	1.2132	0.6251	1.0215	0.3268	0.2863	0.9785	0.4205	0.4983	0.288
glutarate (pentanedioate)	Amino Acid	Lysine Metabolism	LC/MS Polar	HMDB00661	3.2806	1.9458	1.0408	0.6799	0.6506	0.4302	1.7128	2.3353	0.9611	1.3347	3.2699	3.1664	1.2204	0.9996	0.3131		0.7289	1.1532	0.8787	0.8293	0.183	0.3098	1.6303	1.1338	2.2431	0.6163	0.2658	0.1949	8.5356	4.071	2.5992	1.7356	0.3369	0.3317	0.1673	0.4698
glutarylcarnitine (C5)	Amino Acid	Lysine Metabolism	LC/MS Pos	HMDB13130	0.119	0.119	0.119	0.119	0.119	0.119	0.119	0.119	0.119	0.119	0.119	0.119	2.3239	0.9058	0.119		0.119	0.119	0.119	0.119	0.119	1.1028	0.119	0.119	1	0.5167	0.4137	0.119	0.119	0.119	0.119	0.119	0.119	0.119	0.119	0.119
glutathione, oxidized (GSSG)	Amino Acid	Glutathione Metabolism	LC/MS Pos	HMDB03157	1	1	1	1	1	1	1	1	1	1	1	1	1	1	1		1	1	1	1	1	1	1	1	1	1	1	1	1	1	1	1	1	1	1	1
glutathione, reduced (GSH)	Amino Acid	Glutathione Metabolism	LC/MS Pos	HMDB03464	1	1	1	1	1	1	1	1	1	1	1	1	1	1	1		1	1	1	1	1	1	1	1	1	1	1	1	1	1	1	1	1	1	1	1
glycerate	Carbohydrate	Glycolysis, Gluconeogenesis, and Pyruvate Metabolism	LC/MS Polar	HMDB01401	0.8221	0.5046	0.185	0.2495	6.2703	4.5238	0.4411	2.2003	5.5247	4.3795	6.9878	2.0219	1.9049	1.7229	0.509		0.5622	1.0674	0.9574	1.0401	0.757	1.1738	1.9082	2.2786	3.887	2.9103	0.3112	0.4834	6.5263	8.0986	1.0789	3.843	0.5066	0.6292	0.2199	0.5591
glycerol	Lipid	Glycerolipid Metabolism	LC/MS Neg		0.6668	0.4894	0.0433	0.1868	3.8257	9.2955	2.222	0.7609	3.3047	2.1793	3.6049	2.1511	4.0069	0.1767	0.6687		0.3386	1.6327	0.6869	3.3121	5.9334	1.1108	2.4624	3.8052	1.0435	0.9565	0.1788	1.1001	2.4159	5.6419	0.6151	1.1924	0.3791	0.595	0.4557	0.3897
glycerol 3-phosphate (G3P)	Lipid	Glycerolipid Metabolism	LC/MS Polar		0.5142	0.5142	0.5142	0.5142	0.5142	0.5142	1.7812	1	2.2753	0.5142	0.8993	1	0.5142	0.5142	0.5142		0.5142	0.5142	0.5142	0.5142	0.5142	0.5142	0.5142	0.5142	0.5142	0.5142	0.5142	0.5142	0.5142	0.5142	0.5142	0.5142	0.5142	0.5142	0.5142	0.5142
glycerophosphoethanolamine	Lipid	Phospholipid Metabolism	LC/MS Polar	HMDB06088	2.8592	2.2634	0.1448	0.1448	0.1448	0.1448	1.3716	0.1448	13.8879	1.199	0.1448	0.1448	0.801	2.6784	0.3273		0.1448	0.6284	0.1448	0.1448	0.4163	0.1448	0.1448	0.1448	0.1448	0.4407	0.1448	0.2087	0.1448	0.1448	0.1448	0.1448	0.1448	0.1448	0.1448	0.1448
glycerophosphoglycerol	Lipid	Glycerolipid Metabolism	LC/MS Polar		1.9427	2.0861	0.1539	0.1539	0.1539	0.9373	2.6893	2.9613	75.0323	2.4436	0.1539	0.2741	0.7089	0.9399	2.1376		0.7656	1.5762	0.6372	1	0.3325	0.1539	0.3788	0.8955	2.0108	0.1539	0.6845	0.5579	0.1539	0.573	1.0854	0.1539	1.1291	1.2915	0.1539	0.2799
glycerophosphoinositol*	Lipid	Phospholipid Metabolism	LC/MS Polar	HMDB01143	0.0858	0.0858	0.0858	0.1666	0.0858	0.3815	0.436	0.0858	2.4656	0.0858	0.0858	0.0858	0.0858	0.3492	0.584		0.0858	2.1471	0.0858	0.0858	3.5591	0.0858	0.0858	0.0858	2.0598	0.6667	0.0858	0.0858	0.0858	2.398	1.3723	0.0858	0.3886	0.0858	0.0858	0.0858
glycerophosphorylcholine (GPC)	Lipid	Phospholipid Metabolism	LC/MS Pos	HMDB00211	0.2522	0.2522	0.2522	0.3239	0.2522	0.2522	0.2522	0.2522	14.8445	1.6143	0.2522	0.2522	0.8208	0.3469	0.2522		0.2522	1.7543	0.2522	0.2522	0.2522	0.2522	0.2522	0.2522	1	0.9897	0.2522	0.2522	0.2522	0.5689	0.2522	0.2522	0.2522	0.2522	0.2522	0.2522
glycine	Amino Acid	Glycine, Serine and Threonine Metabolism	LC/MS Pos	HMDB00123	0.2792	0.4554	0.6879	0.3597	1.6479	2.5464	0.1716	1.5815	0.6502	2.1353	3.8056	1.1834	2.4738	0.8166	0.3453		0.6996	2.4794	1.4731	0.6671	0.7416	0.6391	2.0637	1.3961	1.348	2.3631	0.3595	0.5686	5.1338	5.1968	2.6039	5.1707	3.1211	2.3645	0.2677	0.0747
glycochenodeoxycholate	Lipid	Primary Bile Acid Metabolism	LC/MS Neg		0.4572	0.1558	0.0811	0.0811	0.8451	1	0.5894	2.7158	5.3097	4.6861	0.418	0.0811	7.8056	1.4622	0.6395		0.317	0.1353	0.0811	1.5034	0.2521	3.9625	0.0811	1.093	12.6976	2.8937	2.0192	1.2757	0.0811	0.0811	0.9332	0.314	9.5022	1.8917	0.5069	0.6759
glycocholate	Lipid	Primary Bile Acid Metabolism	LC/MS Neg		0.422	0.3579	0.0685	0.0685	0.4485	0.2777	0.4338	3.1913	4.5156	14.543	0.5709	0.3622	12.8526	1	3.1207		0.5577	0.361	0.0685	3.6501	2.3601	4.711	0.0871	1.3304	26.2997	2.5619	1.2851	2.51	0.0685	0.5609	4.0382	0.4107	28.0115	2.1612	0.2535	0.632
glycocholenate sulfate*	Lipid	Secondary Bile Acid Metabolism	LC/MS Neg	HMDB02580	0.3862	0.1712	0.1712	0.1712	2.8092	0.1712	0.226	0.1712	10.6565	0.1712	0.1712	0.1712	0.8394	0.1712	0.1712		0.1712	3.2494	0.1712	0.1712	7.213	1.9479	0.1712	0.9919	4.4818	7.4571	0.1712	0.1712	0.1712	0.4594	0.6044	0.1712	2.5187	2.7112	0.1712	0.1712
glycodeoxycholate	Lipid	Secondary Bile Acid Metabolism	LC/MS Neg	HMDB02759	0.1616	0.1116	0.1877	0.1116	0.6486	1.308	0.6967	4.1239	0.4837	0.4487	2.2862	0.2539	6.4037	0.2494	1.0321		0.1655	0.3053	0.232	2.6303	0.8957	4.6648	0.2645	1.1043	4.357	2.7521	2.443	0.6514	1.1168	0.8174	3.3351	0.9851	6.5101	1.9029	0.8175	1.0701
glycolate (hydroxyacetate)	Xenobiotics	Chemical	GC/MS		0.8772	0.8291	0.5901	0.6361	2.6662	1.3233	0.5767	1.001	1.2896	2.0518	7.0761	2.0624	1.2193	1.0476	0.9524		0.777	0.7676	0.8384	1.0718	0.999	1.7725	0.9669	1.4035	4.356	1.4645	0.7905	0.8434	3.8508	6.5481	0.6133	2.0509	0.7867	0.8734	0.5221	0.7823
glycolithocholate	Lipid	Secondary Bile Acid Metabolism	LC/MS Neg		0.1737	0.1737	0.1737	0.1737	0.1737	0.5088	0.1737	1.3325	0.1737	0.1737	1.084	0.1737	0.916	0.1737	0.1737		0.1737	0.4527	0.1737	0.1737	0.1737	3.2584	0.1737	0.879	11.1852	3.0039	0.4513	0.1737	0.2728	0.1737	5.7946	1.4613	0.1737	0.1737	0.1737	0.1737
glycolithocholate sulfate*	Lipid	Secondary Bile Acid Metabolism	LC/MS Neg	HMDB00949	0.2374	0.1016	0.1016	0.1016	1.1211	0.3373	1.1231	3.1977	1	0.1016	0.1016	0.1016	0.3611	0.1016	2.3761		0.1016	0.8789	0.1016	0.8389	7.6537	2.2494	0.1016	0.5361	6.4618	3.0631	0.8627	0.2418	0.1016	2.0244	4.2214	0.1016	3.5619	4.2915	0.1301	0.6496
glycoursodeoxycholate	Lipid	Secondary Bile Acid Metabolism	LC/MS Neg	HMDB00036	0.1172	0.1172	0.1172	0.1172	0.1172	0.1172	0.6745	0.1172	1.0899	1.4848	0.1172	0.2536	2.9579	1.0757	0.1172		0.1172	0.222	0.1172	1.4909	0.1172	0.4843	0.1172	0.261	6.3518	1.2698	0.1172	0.1172	0.1172	0.1172	0.1172	0.1172	0.5293	0.1172	0.1172	0.1172
glycylisoleucine	Peptide	Dipeptide	LC/MS Pos	HMDB00194	0.7407	1.0358	0.201	0.2465	1.1002	1.015	0.3625	0.4608	2.0885	3.62	1.3681	1.3146	3.3563	1.5109	1.4909		0.9907	0.9535	1.0847	0.8109	1.9169	3.4021	1.242	2.2373	0.3804	0.2961	0.8314	0.8337	0.6915	0.8286	0.4236	0.9027	1.246	1.2917	0.0907	0.065
glycylleucine	Peptide	Dipeptide	LC/MS Pos	HMDB28691	0.7606	1.3536	0.2756	0.2864	0.4796	0.6438	0.465	0.6607	4.9674	3.6098	1.4778	1.6313	4.3395	2.4165	0.8626		1.2722	1.8983	1.1173	1.0542	2.2285	2.4784	0.9458	1.0722	0.4407	0.3064	0.7648	0.9889	0.9079	1.1877	0.5292	0.7961	1.0111	0.772	0.1442	0.0961
glycylvaline	Peptide	Dipeptide	LC/MS Pos		0.6671	0.9735	0.2286	0.2426	2.4254	2.6034	0.3762	0.5344	3.6384	3.1662	1.2968	1.02	2.9722	1.2587	1.1712		0.9516	1.0265	1.2146	0.8254	1.8021	3.4271	1.2365	2.7453	0.3692	0.3693	0.8092	0.7619	0.6645	0.7252	0.4766	0.9647	1.2117	1.1283	0.0946	0.0684
guanidinoacetate	Amino Acid	Creatine Metabolism	LC/MS Pos	HMDB03646	0.1032	0.1032	0.1032	0.1032	0.1032	0.1032	0.1032	0.1032	7.5952	0.1032	0.1032	0.1032	2.4061	0.1032	0.1032		0.1032	0.1032	0.1032	0.1032	0.1032	1	0.1032	0.1032	0.1032	0.1032	0.1032	0.1032	0.1032	0.1032	0.8929	0.1032	0.2187	4.3943	0.1032	0.1032
guanidinosuccinate	Amino Acid	Guanidino and Acetamido Metabolism	LC/MS Polar	HMDB03681	0.5655	0.5655	0.5655	0.5655	0.5655	0.5655	0.5655	0.5655	0.5655	0.5655	0.5655	1.3395	1	0.8946	0.5655		0.5655	0.5655	0.5655	1	0.5655	0.5655	0.5655	0.5655	0.5655	0.5655	0.5655	0.5655	0.5655	0.5655	0.5655	0.5655	0.5655	0.5655	0.5655	0.5655
guanine	Nucleotide	Purine Metabolism, Guanine containing	LC/MS Neg	HMDB00050	0.808	0.9594	0.2074	0.0824	1.3568	1.1491	1.1119	2.5552	0.2041	0.5374	0.6441	1.0203	0.9797	0.6103	2.5048		2.0261	2.2206	5.6404	2.6199	0.0994	1.4958	0.7698	1.4349	0.2567	0.1175	1.5859	1.5931	0.1135	2.189	0.7301	1.376	3.3976	4.3688	0.0214	0.0214
guanosine	Nucleotide	Purine Metabolism, Guanine containing	LC/MS Pos	HMDB11616	0.247	0.6451	0.0664	0.0664	0.5008	0.2865	2.7425	1.9974	1.5617	1.2759	0.8231	0.3026	0.8301	0.0779	7.2522		0.3234	0.5992	2.1682	1.8216	0.4803	2.8044	1.1853	1.1759	1	1.0834	1.565	0.6847	3.536	1.1734	3.1206	1.0394	1.9484	1.5815	0.0664	0.0664
guanosine 3'-monophosphate (3'-GMP)	Nucleotide	Purine Metabolism, Guanine containing	LC/MS Pos	HMDB03540	0.4882	0.4882	0.4882	0.4882	0.4882	0.4882	0.4882	0.4882	0.4882	0.4882	0.4882	0.4882	0.4882	0.4882	0.4882		0.4882	0.4882	0.4882	0.4882	0.4882	0.4882	0.4882	0.4882	1.5118	0.4882	0.4882	0.4882	0.4882	0.4882	0.4882	0.4882	0.4882	0.4882	0.4882	0.4882
guanosine 5'- monophosphate (5'-GMP)	Nucleotide	Purine Metabolism, Guanine containing	LC/MS Neg	HMDB00045	0.8853	0.8853	0.8853	0.8853	0.8853	0.8853	0.8853	1.1147	0.8853	0.8853	0.8853	0.8853	0.8853	0.8853	0.8853		0.8853	0.8853	0.8853	0.8853	0.8853	0.8853	0.8853	0.8853	0.8853	0.8853	0.8853	0.8853	0.8853	0.8853	0.8853	0.8853	0.8853	0.8853	0.8853	0.8853
guanosine-2',3'-cyclic monophosphate	Nucleotide	Purine Metabolism, Guanine containing	LC/MS Neg	HMDB00058	0.3158	0.4711	0.3158	0.3158	0.3158	0.3158	0.3158	0.3158	0.3158	0.3158	0.3158	0.3158	0.3158	0.3158	0.9969		0.3158	0.3158	0.3158	0.6436	0.3158	0.3158	2.122	5.7229	0.3158	0.3158	0.3158	0.3158	0.3158	1.0031	0.3158	0.3158	0.3158	0.3158	0.3158	0.3158
guanosine-3',5'-cyclic monophosphate (cGMP)	Nucleotide	Purine Metabolism, Guanine containing	LC/MS Pos	HMDB11617	1	1	1	1	1	1	1	1	1	1	1	1	1	1	1		1	1	1	1	1	1	1	1	1	1	1	1	1	1	1	1	1	1	1	1
gulonic acid*	Cofactors and Vitamins	Ascorbate and Aldarate Metabolism	LC/MS Polar	HMDB01406	0.3407	0.2873	0.3581	0.5089	1.616	1.4353	0.4523	1.4194	10.2693	2.1967	0.976	1.693	1.3863	1.6192	0.6069		0.8776	1.8243	0.8024	0.9842	0.4913	0.712	1.3062	5.9511	4.2506	29.9366	0.36	0.2079	2.347	2.4977	1.3063	0.3696	0.3315	0.2029	0.1397	1.024
harmane	Xenobiotics	Food Component/Plant	LC/MS Pos	HMDB00494	7.4375	4.1721	5.2573	4.6961	0.6639	1.2467	2.9181	1.2826	0.4828	2.7044	1.1798	0.6306	0.4421	1.6343	1.2905		0.9675	2.1132	0.2763	1.1662	0.298	0.3827	0.5769	1.0325	0.3568	1.112	0.4402	0.2077	0.7755	0.8009	6.6739	3.1726	0.7798	0.8153	4.6608	8.2241
heme	Cofactors and Vitamins	Hemoglobin and Porphyrin Metabolism	LC/MS Pos		0.0036	0.0036	1.994	2.724	0.0036	0.0036	0.0036	0.0036	0.0036	0.0036	0.0036	0.0036	0.0036	0.0036	0.0036		0.0036	0.0036	0.0037	0.006	0.0036	0.0036	0.0036	0.0036	0.0036	0.0036	0.0036	0.0036	0.0036	0.0036	0.0036	0.0036	0.0036	0.0036	1.0388	1
heptaethylene glycol	Xenobiotics	Chemical	LC/MS Pos	HMDB01943	0.4261	0.3781	6.4611	7.8761	0.4427	0.4939	0.7359	0.572	0.8982	0.8089	0.5997	0.6821	0.6096	1.1018	0.7867		0.6363	0.4139	1.8596	6.2625	0.6394	1.0467	1.0202	0.7283	0.5264	0.524	0.5648	0.5963	16.9298	9.2304	0.584	0.5241	3.0694	3.0438	4.9088	5.8241
heptanoate (7:0)	Lipid	Medium Chain Fatty Acid	LC/MS Neg	HMDB00156	12.487	20.5915	0.6953	0.4168	0.458	0.081	30.8046	25.7668	0.089	0.1792	0.1755	0.1439	0.107	0.1053	8.1311		10.2161	4.5145	16.6562	0.4631	0.9142	0.9603	7.4484	26.3901	0.5358	0.4919	0.3308	0.6137	18.696	6.3603	11.6877	7.4783	6.0642	7.1063	0.4741	0.4655
heptanoyl glycine	Lipid	Fatty Acid Metabolism(Acyl Glycine)	LC/MS Neg	HMDB13133	0.0201	0.0201	0.0201	0.0201	0.0201	0.0201	0.0201	1.2843	0.0201	0.0201	0.0201	0.0201	0.0201	0.0201	0.0201		0.7003	1.0671	0.5028	0.0201	0.0201	0.0201	0.9329	5.2923	0.0201	0.0201	0.0201	0.0201	1.742	0.7529	1.2471	1.3477	0.0201	0.063	0.0201	0.0201
hesperetin	Xenobiotics	Food Component/Plant	LC/MS Neg	HMDB30667	0.4273	0.6313	0.0472	0.3749	12.6292	0.2832	0.0472	0.0472	15.8628	150.588	0.0472	0.2929	0.1516	0.2814	0.0472		0.1055	1.7013	0.0472	0.0472	0.6282	0.0472	2.6217	0.3482	1	8.6774	0.0472	0.0985	2.652	11.2408	0.0472	0.1493	0.936	2.7558	0.0472	0.2698
hesperidin	Xenobiotics	Food Component/Plant	LC/MS Neg	HMDB29723	0.0544	0.0544	0.0544	0.0544	0.0544	0.0544	0.0544	0.0544	0.0656	1.3613	0.0544	0.0544	0.0544	0.0544	0.0544		0.0544	0.0544	0.0544	0.0544	0.4781	0.0544	0.3402	0.0544	0.0544	0.0544	0.0544	0.0544	1	3.76	0.0544	0.0544	0.0544	0.0544	0.0544	0.6283
hexacosanoate (26:0)	Lipid	Long Chain Fatty Acid	GC/MS	HMDB00772	0.2094	0.6604	1.0533	0.2094	0.3171	1	1.0524	0.2094	3.052	0.6399	3.9007	2.9998	0.2094	0.6765	0.2094		0.8361	1.2853	1.013	0.6279	1.3673	0.2094	1.2041	0.5184	0.2094	1.309	0.2094	0.6413	0.2094	1.2212	0.6709	0.7853	0.7662	0.2094	0.2094	0.4545
hexadecanedioate	Lipid	Fatty Acid, Dicarboxylate	LC/MS Neg	HMDB00857	1.3029	0.8563	0.6182	0.4192	1.2596	0.826	1.5089	0.648	0.5645	2.0308	0.8397	0.4723	1.5107	1.2266	0.987		1.368	1.2246	0.876	1.1857	0.5517	0.5679	0.5591	0.9298	1.5831	1.0726	1.011	1.2862	0.6747	1.5751	1.1659	2.3164	1.6102	2.7407	0.841	0.7635
hexaethylene glycol	Xenobiotics	Chemical	LC/MS Pos	HMDB00786	0.8096	0.7407	9.4937	12.8983	0.8556	0.9157	0.9205	0.702	0.923	0.9779	0.9875	0.7589	0.8277	1.0125	0.8248		0.7755	0.6983	1.381	2.0675	0.8853	1.242	1.1457	0.9358	1.0205	0.9795	0.7988	0.8553	3.1483	2.1088	0.9428	0.7727	1.3149	1.2299	4.1094	4.922
hexanoylcarnitine	Lipid	Fatty Acid Metabolism(Acyl Carnitine)	LC/MS Pos	HMDB00701	1.2375	0.8736	1.2068	1.0536	0.2124	0.2124	0.2124	0.5944	1.2327	0.698	0.2124	0.2124	0.2124	0.5376	1.4082		1.9875	0.9674	0.7986	0.2124	0.6305	0.2124	0.9911	2.1892	0.2124	1.0089	0.7217	1.7803	0.2124	0.2124	0.2124	1.0176	1.5659	0.8242	1.0271	0.6422
hexanoylglycine	Lipid	Fatty Acid Metabolism(Acyl Glycine)	LC/MS Neg	HMDB00691	2.3504	1.2265	0.1891	0.1891	0.8993	0.8342	0.1891	4.2541	0.1891	0.1891	1.4303	0.4043	0.4024	0.1891	0.3548		2.0511	2.644	1.0074	0.1891	0.5511	0.9926	8.0605	45.9945	0.1891	0.1891	0.1891	0.5465	148.662	80.8355	49.6442	68.7506	1.664	2.8858	0.3559	0.1891
hippurate	Xenobiotics	Benzoate Metabolism	LC/MS Neg	HMDB03178	0.4177	0.4177	0.4177	0.4177	0.4177	0.4177	0.9805	0.4177	0.4177	0.4177	0.4177	0.4177	0.7777	1.7819	0.4177		0.4177	0.4177	0.4177	0.4177	0.4177	0.4177	0.4177	0.4177	0.4177	1.0195	7.0323	0.4177	0.4177	0.4177	0.4177	0.4177	0.9632	0.4177	0.4177	0.4177
histamine	Amino Acid	Histidine Metabolism	LC/MS Pos	HMDB00870	2.3493	1	0.0256	0.0256	0.5198	1.4418	0.0256	0.0256	0.7276	1	3.3701	3.0287	0.8719	0.8833	0.0256		0.0256	1.9188	3.561	0.7024	0.0256	0.0256	0.7007	0.7993	0.0256	0.0256	0.0256	0.0256	0.085	0.7656	0.0256	0.0256	0.0256	0.0256	0.0256	0.0256
histidine	Amino Acid	Histidine Metabolism	LC/MS Neg	HMDB00177	0.7909	1.4803	0.3352	0.3872	2.2827	1.5238	0.5628	1.0087	6.1601	2.2126	3.2111	2.7827	2.6163	1.8883	1.729		1.107	1.6544	0.982	0.7064	0.7126	0.5543	1.3514	3.2798	0.7514	0.7041	0.5833	0.8733	0.4011	0.4836	0.9436	0.6185	0.8077	1.0236	0.0723	0.0331
homocitrulline	Amino Acid	Urea cycle; Arginine and Proline Metabolism	LC/MS Pos	HMDB00904	1.0967	1.0075	0.02	0.472	0.8067	0.7916	0.4504	0.5401	2.5755	4.8999	2.3413	3.5682	4.0599	4.5969	1.1018		0.2326	0.6654	0.7104	0.8165	3.2324	4.065	0.6365	0.9925	4.1947	3.8168	0.3451	0.4891	1	0.8875	0.3624	0.5096	0.1904	0.242	0.02	0.02
homocysteine	Amino Acid	Methionine, Cysteine, SAM and Taurine Metabolism	GC/MS	HMDB00939	3.2666	3.4733	0.5324	0.5064	0.8774	1.2465	0.9911	1.0089	0.3631	0.3631	0.3631	0.4427	0.3631	0.3631	1.1962		1.519	3.6324	1.1203	1.4389	0.615	0.7115	0.8575	1.2351	0.3631	0.8153	0.3631	0.3631	0.3631	1.052	0.7965	1.7888	1	0.8881	0.3631	0.3631
homoserine	Amino Acid	Glycine, Serine and Threonine Metabolism	GC/MS	HMDB00719	0.7085	0.8007	0.5469	0.3348	1.5519	0.8699	0.8736	1.6461	5.8666	23.9549	1.6587	0.4918	1.3419	3.4372	0.8993		0.4789	0.8057	1.6678	2.8914	0.9493	2.5901	1.3822	1.0497	2.3128	2.0424	0.5964	0.9113	1.4438	1.3776	0.9751	1.3117	0.6671	0.9489	0.3911	0.2188
homostachydrine*	Xenobiotics	Food Component/Plant	LC/MS Pos	HMDB00930	0.2738	0.3172	0.2681	0.2285	0.2	1.0748	1.0945	0.7586	1.1204	0.3241	1.7503	4.8966	1.0462	1.0161	3.0513		0.0616	0.1888	46.2563	23.5748	0.1301	0.9581	1.0419	1.5546	8.777	6.5286	0.1657	0.0616	15.2086	4.7294	0.9839	1.5886	0.2378	0.3165	0.0616	0.0616
homovanillate sulfate	Amino Acid	Phenylalanine and Tyrosine Metabolism	LC/MS Neg	HMDB11719	0.1018	0.1018	0.1018	0.1018	0.1018	0.1018	0.1018	0.1018	20.0763	1.6931	0.1018	0.1018	0.3069	0.252	0.1018		0.1018	0.1018	0.1018	0.1018	0.1018	0.1018	0.1018	0.1018	18.8299	0.1018	0.1018	0.1018	0.1018	0.1018	0.1018	0.1018	0.1018	0.1018	0.1018	0.1018
hydantoin-5-propionic acid	Amino Acid	Histidine Metabolism	LC/MS Pos	HMDB01212	0.1373	0.1373	0.1373	0.1373	0.1373	1.197	0.1373	0.1373	0.1373	1	1.1571	1.9136	2.895	1.9754	0.1373		0.1373	0.1373	0.1373	0.1373	0.1373	0.1373	0.1373	0.1373	0.1373	1	0.1373	0.1373	0.1373	0.1912	0.5113	0.3471	0.1478	0.1373	0.1373	0.1373
hydrochlorothiazide	Xenobiotics	Drug	LC/MS Neg		0.5776	0.5776	0.6357	0.5776	1.2005	1.4062	0.5776	0.5776	0.5776	0.5776	0.5776	0.5776	0.5776	0.5776	0.5776		0.5776	0.5776	0.8993	0.5905	0.6094	1.1007	0.5776	0.5776	0.5776	0.5776	0.5776	0.5776	1.0776	0.9224	0.5776	0.5776	0.5776	0.5776	0.5776	0.5776
hydroxocobalamin (Vitamin B12a)	Cofactors and Vitamins	Vitamin B12 Metabolism	LC/MS Pos		0.3201	0.3201	0.3201	0.3201	0.3201	0.3201	0.3201	0.3201	0.3201	0.3201	0.3201	0.3201	0.3201	0.3201	0.3201		0.3201	0.3201	0.3201	0.3201	1.9134	2.7614	0.3201	0.3201	0.3201	0.3201	1.2034	0.7966	0.3201	0.3201	0.3201	0.3201	0.3201	0.3201	0.3201	0.3201
hydroxybutyrylcarnitine*	Lipid	Fatty Acid Metabolism(Acyl Carnitine)	LC/MS Pos	HMDB00927	0.5372	0.8502	0.1834	1.3381	0.1834	0.1834	0.1834	1.1753	0.5773	0.1834	0.1834	0.1834	0.2907	0.1834	0.1834		0.1834	0.1834	0.1834	0.1834	0.1834	0.1834	2.1346	1	0.1834	0.1834	2.2174	1	0.1834	0.1834	0.1834	1.4449	0.1834	0.1834	0.1834	0.1834
hyocholate	Lipid	Secondary Bile Acid Metabolism	LC/MS Neg	HMDB00896	0.0576	1.0888	0.1694	0.0576	0.2367	0.0576	1.7784	5.8544	5.0872	4.009	2.0803	3.8429	7.4262	9.5527	1.0787		0.7561	0.3215	0.9241	1.3567	2.2166	1.3608	0.3846	0.8786	2.1217	4.1885	0.2736	0.2997	1.1835	1.2619	0.7817	0.4683	0.558	0.9213	0.1746	0.4754
hypoxanthine	Nucleotide	Purine Metabolism, (Hypo)Xanthine/Inosine containing	LC/MS Neg		0.6197	0.9689	0.1378	0.051	3.0606	3.4023	1.0311	0.8926	0.5678	1.3142	0.5236	0.6466	0.939	1.061	3.1414		0.6128	1.5409	1.7525	1.473	1.4723	0.7873	1.2416	2.5087	0.0834	2.9031	1.2438	1.6699	0.0547	0.9251	0.4171	1.6801	1.4362	2.4085	0.0181	0.0181
ibuprofen	Xenobiotics	Drug	LC/MS Neg		0.4285	0.4285	0.4285	0.4285	0.4285	1.0037	0.4285	0.7086	0.4285	0.7607	0.8641	10.7323	0.4285	0.6764	0.4285		6.896	0.8479	0.4706	0.4285	0.4769	1.3325	0.4285	0.8772	0.4285	1	0.8357	0.4285	0.4285	15.3512	0.9829	0.5784	1.3089	8.6495	1.2561	0.6641
imidazole lactate	Amino Acid	Histidine Metabolism	LC/MS Pos	HMDB02320	0.1406	0.3735	0.8256	1.0658	0.5198	0.1406	0.6734	1.5601	3.7944	0.4948	0.7349	0.1406	0.7014	0.2816	1.291		0.7178	2.8842	0.1406	0.4536	0.1406	1	0.76	1.6784	2.475	0.1406	1.1734	1.0203	2.9731	3.0395	1.3766	1.4133	1	1.3156	0.4821	0.4065
imidazole propionate	Amino Acid	Histidine Metabolism	LC/MS Pos	HMDB02271	0.0748	0.088	0.5219	0.6746	1.1602	0.4649	0.056	1.8362	5.3135	9.6456	13.521	10.738	0.881	1.3145	0.2254		0.4528	2.3202	0.7761	1.6726	4.9931	9.2639	1.8855	2.0283	2.4882	0.8398	0.0558	0.0625	26.6946	16.0104	4.9641	10.8891	0.1987	0.3961	0.1092	0.022
indole	Amino Acid	Tryptophan Metabolism	LC/MS Neg	HMDB00738	0.396	0.7406	0.523	0.0683	0.0683	0.2194	0.7004	1.1472	0.2396	2.3693	3.5753	4.0221	2.2591	6.5368	0.0683		0.0683	1	1.7298	1.3477	1.398	5.3335	1.778	0.0683	1.358	0.0683	0.1443	0.0683	1.1577	0.2347	0.0683	0.1129	0.1104	0.089	1	0.0683
indole-3-acetamide	Xenobiotics	Chemical	LC/MS Pos		0.1641	0.1641	0.1641	0.1641	1.3414	0.2912	0.1641	0.1641	0.1641	0.1641	0.1641	1	0.5478	0.1641	0.1641		0.1641	0.1641	0.1641	0.1641	0.1641	0.216	0.1641	0.1641	0.1641	1.6388	0.1641	0.977	0.1641	2.5936	5.2861	2.4446	0.4381	0.1641	1.3866	0.1641
indole-3-carboxylic acid	Amino Acid	Tryptophan Metabolism	LC/MS Neg	HMDB03320	1.4354	0.9124	0.6718	0.9142	2.0385	1.0065	0.8526	0.7436	0.0781	0.0781	0.0781	0.0874	0.2841	0.0781	1.3833		3.9084	1.0755	1.0848	0.3415	0.0781	0.0781	1.3032	0.4874	1.0621	0.6727	2.0618	1.1979	9.1338	6.3967	2.0285	1.8665	0.5122	1.4592	0.5292	0.4258
indoleacetate	Amino Acid	Tryptophan Metabolism	LC/MS Pos	HMDB00197	2.1355	0.7648	0.1767	0.0423	8.0417	2.9489	2.2508	6.7998	0.8254	6.8266	4.4539	4.0406	1.5563	1.1271	1.8542		0.4166	1.5224	0.3031	0.171	2.4893	5.0634	0.5165	1	3.2759	3.5383	0.3804	0.8729	4.6432	1.7416	0.6193	0.7639	0.2882	0.3545	0.0522	0.0423
indoleacetylaspartate	Xenobiotics	Food Component/Plant	LC/MS Neg	HMDB03099	0.0613	0.0613	0.0613	0.0613	0.2973	0.0613	0.0613	0.0613	3.5092	15.4011	0.6833	0.0613	0.0613	0.2318	1.3167		0.0613	16.5272	0.0613	0.0613	0.6233	0.4678	0.0613	0.0613	1.3767	0.0613	0.0613	0.0613	0.0613	6.8983	0.4733	0.0613	0.0613	0.0613	0.0613	0.0613
indolelactate	Amino Acid	Tryptophan Metabolism	LC/MS Neg	HMDB00671	0.1851	0.1366	0.0384	0.1252	0.0384	0.0384	0.0384	2.6268	13.2341	8.3576	4.4695	0.5208	1.7716	0.9545	0.0384		0.0384	2.0807	0.3728	0.3629	0.6359	3.9025	0.2864	0.0384	5.1827	14.0028	0.1626	0.0924	45.1472	38.7453	15.0294	5.7589	0.7998	0.9435	0.1219	0.0384
indolepropionate	Amino Acid	Tryptophan Metabolism	LC/MS Pos	HMDB02302	1.2982	1.0837	0.2345	0.2367	1.3897	1.2221	1.461	1.746	0.2032	0.2032	0.9383	1.1138	0.9815	2.1362	1.4152		0.3001	0.5136	0.4902	0.2936	0.9838	1.0651	0.7255	2.9808	0.6996	0.4155	0.8347	1.065	1.079	1.4917	0.451	0.7525	1.0185	1.5435	0.2032	0.2032
indolin-2-one	Xenobiotics	Food Component/Plant	LC/MS Pos		0.5922	0.7438	0.5437	0.3814	3.0857	2.1866	4.1914	3.8949	0.0472	0.3031	0.2191	0.212	0.3488	0.244	3.7205		1.0236	0.9948	2.198	0.3706	0.2739	0.0748	1.2593	1.0052	1.2647	0.1479	5.8911	4.8559	4.0397	2.0708	3.2672	1.2586	9.8527	12.4845	0.0879	0.0269
inosine	Nucleotide	Purine Metabolism, (Hypo)Xanthine/Inosine containing	LC/MS Pos	HMDB00502	0.3649	1	0.0545	0.0545	0.7592	0.6334	5.1369	1.5364	2.7	1.8572	0.9274	0.1151	0.8446	0.1571	13.2916		0.1214	0.4536	1.4481	1.7169	1.7882	1.9411	0.9265	1.146	0.3348	1.8198	2.178	1.3363	0.0545	0.5901	1.6927	0.5163	1.4396	1.4188	0.0545	0.0545
inositol hexakisphosphate	Lipid	Inositol Metabolism	LC/MS Neg		1	1	1	1	1	1	1	1	1	1	1	1	1	1	1		1	1	1	1	1	1	1	1	1	1	1	1	1	1	1	1	1	1	1	1
inositol triphosphate	Lipid	Inositol Metabolism	LC/MS Neg	HMDB13078	0.2695	0.2695	0.2695	0.2695	0.2695	0.2695	0.2695	0.2695	0.2695	0.2695	0.2695	0.2695	0.2695	0.2695	0.2695		0.2695	1.7305	0.2695	0.2695	0.2695	0.2695	0.2695	0.2695	0.2695	0.2695	0.2695	0.2695	0.2695	0.2695	0.2695	0.2695	0.2695	0.2695	0.2695	0.2695
Isobar: fructose 1,6-diphosphate, glucose 1,6-diphosphate, myo-inositol 1,4 or 1,3-diphosphate	Carbohydrate	Glycolysis, Gluconeogenesis, and Pyruvate Metabolism	LC/MS Neg		0.2634	0.2634	0.2634	0.2634	0.2634	0.2634	0.2634	0.2634	0.2634	0.2634	0.2634	0.2634	0.2634	0.2634	0.2634		1.0647	0.9353	0.2634	0.2634	0.2634	0.2634	0.2634	0.2634	0.2634	0.2634	0.2634	0.2634	0.2634	0.2634	0.2634	0.2634	0.2634	0.2634	0.2634	0.2634
isobutyrylcarnitine	Amino Acid	Leucine, Isoleucine and Valine Metabolism	LC/MS Pos	HMDB00736	0.1975	0.1975	0.1975	2.4918	0.1975	0.1975	2.6299	0.1975	1.0679	0.1975	1.6078	0.1975	0.1975	1.8728	0.1975		0.1975	0.816	0.1975	0.1975	0.1975	0.1975	0.1975	0.1975	0.1975	0.1975	0.7132	2.8699	0.3491	0.1975	0.1975	0.6806	0.1975	1	0.7904	0.1975
isobutyrylglycine	Amino Acid	Leucine, Isoleucine and Valine Metabolism	LC/MS Neg	HMDB00730	0.8641	0.5591	2.1352	0.9739	1.1628	0.9555	0.4999	1.1375	0.3734	0.4721	1.3273	0.4335	1.0006	0.5221	1.5116		1.1967	0.9897	0.8023	0.9307	1.0103	0.7642	0.6599	0.2317	1.0997	1.3875	0.7591	0.8394	0.2317	1	3.1259	2.472	1.7823	1.2693	0.7822	0.9151
isocaproate	Lipid	Fatty Acid, Branched	LC/MS Neg	HMDB02925	0.8707	1.3532	0.0945	0.066	0.2407	0.066	2.2359	2.9628	5.4181	5.6428	0.9887	1.3663	2.1189	9.554	1.2187		0.5166	0.2389	1.3198	1.1902	0.066	0.066	0.1398	0.7553	0.1025	0.7723	0.4728	0.4122	4.5731	0.5996	0.7231	0.4443	1.455	1.4924	0.1329	0.1772
isoleucine	Amino Acid	Leucine, Isoleucine and Valine Metabolism	LC/MS Pos	HMDB00172	0.2134	0.2678	0.282	0.0991	2.1078	1.9974	0.1273	0.5169	1.3997	1.8308	2.4948	1.1431	1.7631	0.8569	0.3067		0.449	1.048	0.8528	0.6902	0.8521	1.9025	1.0939	1.786	1.6294	1.6988	0.2924	0.2652	4.5195	3.3698	3.2311	3.8069	1.3941	1.9401	0.1063	0.0422
isoleucylglycine	Peptide	Dipeptide	LC/MS Pos	HMDB28844	0.6276	1.047	0.2125	0.2096	0.3053	0.3145	0.555	1.3678	4.3888	2.4557	0.9655	2.1415	2.5547	0.6816	1.072		1.2923	1.1897	2.1009	1.6114	1.3767	2.5284	1.6798	1.1034	0.3903	0.339	0.6715	0.8479	1.6955	6.2361	0.5663	0.7055	1.168	0.7195	0.0873	0.0481
isovalerate	Amino Acid	Leucine, Isoleucine and Valine Metabolism	LC/MS Neg	HMDB00718	1.1784	1.6622	0.4592	0.3336	1.6131	0.2033	1.6781	2.1215	0.2435	1.0538	1.9202	1.7315	0.7221	1.6641	2.1649		0.4602	0.6086	1.8576	0.499	0.9223	2.4473	0.2858	0.5269	0.9789	1.0748	2.4095	1.8276	2.735	0.3583	0.7385	0.7447	3.8911	2.8215	0.693	0.5285
isovalerylcarnitine	Amino Acid	Leucine, Isoleucine and Valine Metabolism	LC/MS Pos	HMDB00688	0.3892	0.0902	0.0902	0.0902	0.0902	0.4286	0.9402	0.0902	0.1418	0.1762	0.0902	0.0902	0.0902	0.0902	1		0.0902	0.0902	1.858	1.4495	0.0902	0.0902	0.235	0.9478	0.0902	0.0902	0.0902	0.0902	0.0902	0.0902	1.0842	0.0902	0.0902	0.0902	0.0902	0.0902
isovalerylglycine	Amino Acid	Leucine, Isoleucine and Valine Metabolism	LC/MS Neg	HMDB00678	0.6542	0.493	1.9568	0.9538	0.8934	1.0856	1.0061	1.0083	0.3386	0.3263	0.8425	0.8247	0.9648	0.4598	1.0352		1.417	1.013	1.1091	0.8888	1.1107	1.0575	0.8066	0.8487	0.5569	1.3952	0.54	0.5093	3.2579	2.0856	2.0723	1.5316	2.1973	1.2098	1.4368	1.4566
isovitexin	Xenobiotics	Food Component/Plant	LC/MS Neg	HMDB03312	0.825	0.825	0.825	0.825	0.825	0.825	0.825	0.825	1.175	0.825	0.825	0.825	0.825	0.825	0.825		0.825	0.825	0.825	0.825	0.825	0.825	0.825	0.825	0.825	1	0.825	0.825	0.825	0.825	0.825	0.825	0.825	0.825	0.825	0.825
I-urobilinogen	Cofactors and Vitamins	Hemoglobin and Porphyrin Metabolism	LC/MS Neg	HMDB06335	0.1225	0.1177	0.3206	0.0215	0.5526	1.0927	1.0379	1.0747	6.6164	0.4374	3.6158	10.4275	2.5177	3.7699	0.0215		0.0215	0.0215	0.0244	0.0215	2.188	9.4175	2.8789	0.7563	0.4032	0.0215	0.0215	0.0215	0.0215	0.0215	0.0215	0.0215	0.8829	4.8823	0.0215	0.0215
kaempferol	Xenobiotics	Food Component/Plant	LC/MS Pos	HMDB01889	0.7916	0.7916	0.7916	0.7916	0.7916	0.7916	0.7916	0.7916	0.7916	0.7916	0.7916	0.7916	0.7916	0.7916	0.7916		0.7916	0.7916	0.7916	0.7916	0.7916	0.7916	0.7916	0.7916	0.7916	1	0.7916	0.7916	0.7916	0.7916	0.7916	0.7916	0.7916	0.7916	0.7916	0.7916
kaempferol 3-O-glucoside/galactoside	Xenobiotics	Food Component/Plant	LC/MS Neg	HMDB34365	0.2168	0.2168	0.2168	0.2168	0.2168	0.2168	0.2168	0.2168	0.2168	0.2168	0.2168	0.2168	0.2168	0.2168	0.2168		0.2168	0.2168	0.2168	0.4509	0.2168	0.2168	0.2168	0.2168	1	1.3351	0.2168	0.2168	0.2168	0.2168	1	0.2168	0.2168	0.2168	0.2168	0.2168
kynurenate	Amino Acid	Tryptophan Metabolism	LC/MS Neg	HMDB00715	0.0454	0.0733	1.8066	2.3695	7.7632	4.114	1.2546	2.8355	1.7091	2.7252	0.7933	0.0699	0.9741	0.4793	3.8085		3.0334	1.7889	0.5333	0.1722	0.1771	0.687	1.2325	1.1747	1.5409	0.7899	1.6036	2.8171	1.777	1.8688	0.4619	0.1869	1.0534	1.0259	1.4782	1.567
kynurenine	Amino Acid	Tryptophan Metabolism	LC/MS Pos	HMDB00684	0.2521	0.8095	0.2521	0.4	0.4478	1.5964	0.2521	2.5972	5.2158	1.4665	1.357	0.2521	0.8306	1.9471	0.7565		0.4484	0.8489	0.5184	0.2868	1.6102	1.5039	0.975	0.8751	1.2507	0.2521	0.2521	0.2521	1.1521	1	1.45	0.522	0.2521	0.2521	0.2521	0.2521
lactate	Carbohydrate	Glycolysis, Gluconeogenesis, and Pyruvate Metabolism	LC/MS Polar	HMDB00122	0.5593	0.4827	0.247	0.2764	0.9571	1.0429	0.6544	2.6933	2.2668	2.5479	3.4956	1.0854	0.9146	0.6815	0.4201		0.4976	0.842	0.5755	0.4992	1.6927	4.5597	0.7321	1.075	3.1271	1.5452	1.4126	4.0846	6.0495	16.5518	22.8095	0.8199	0.4616	0.4995	0.2429	1.1791
lanosterol	Lipid	Sterol	GC/MS	HMDB07098	2.3364	2.6135	1.9445	0.8699	1.491	2.3227	1.0396	1.4188	0.9646	0.6908	2.1442	1.7364	1.3743	1.8388	1.7933		1.3772	2.2133	2.5025	1.4947	0.5329	0.9932	0.9622	0.5098	0.7684	1.4804	1.0664	0.7066	0.6791	0.5252	0.8893	1.0354	1.8562	0.7813	0.8322	0.5873
lathosterol	Lipid	Sterol	GC/MS	HMDB31011	1.4212	1.4375	1	0.5083	2.4133	1.343	0.2335	0.9831	0.6953	0.7941	1.2054	1.1233	1.1731	1.537	1.0434		1.5414	2.258	3.2888	1.2647	0.2335	1.0516	0.2335	0.3713	0.4852	1.1215	1.1231	0.943	0.997	0.2335	0.9879	1.2445	1.5463	0.5475	0.3912	0.301
laurate (12:0)	Lipid	Medium Chain Fatty Acid	LC/MS Neg	HMDB00535	0.2374	0.8553	50.5036	7.8441	0.5275	1.0604	0.5904	0.8245	0.3211	0.3584	30.6041	0.5386	0.5288	0.3894	1.4841		0.1745	2.8981	0.7183	7.5327	1.0097	1.3987	0.2797	30.0378	0.2644	0.3611	3.175	30.0652	0.4897	2.7794	0.6575	1.0237	0.9763	0.3653	2.1794	4.452
leucine	Amino Acid	Leucine, Isoleucine and Valine Metabolism	LC/MS Pos	HMDB00687	0.2961	0.3507	0.2486	0.1133	1.7849	1.7631	0.1638	0.5158	1.9598	1.8826	2.2102	1.1095	1.6746	0.8579	0.4619		0.5759	1.0239	0.9038	0.708	0.8587	1.7994	1.2152	1.6256	1.4143	1.3354	0.3632	0.319	4.4661	2.9781	2.6781	3.3212	1.2897	1.7039	0.1054	0.0504
leucylglutamine*	Peptide	Dipeptide	LC/MS Pos		0.8854	1.0339	0.2546	0.2077	0.7012	0.549	1.7574	1.4559	14.9191	4.8333	0.4733	1.2106	5.2916	1.9011	0.9131		2.4385	2.4836	0.6154	1.1459	1.6573	4.5413	1.2255	0.921	0.7226	0.2977	0.3379	0.6722	0.9921	2.9662	0.8487	0.4297	1.0936	1.0079	0.1833	0.1205
leucylglycine	Peptide	Dipeptide	LC/MS Pos	HMDB00759	0.9091	1.3182	0.2638	0.1813	0.5068	0.483	1.4315	1.6488	7.1051	3.5146	1.4242	2.3439	5.2569	1.8039	0.6271		0.9797	1.2605	0.6669	1.1262	1.4071	2.483	0.9772	1.0203	0.6662	0.4458	0.5285	0.98	1.3908	2.6998	0.58	0.6942	1.02	0.7671	0.2059	0.147
levulinate (4-oxovalerate)	Xenobiotics	Food Component/Plant	LC/MS Pos	HMDB34301	1.0421	1.0533	0.5546	0.7997	1.5135	0.4067	0.8994	1.372	0.6737	0.7776	2	1.5657	0.9098	1.0553	0.6847		1.349	0.5011	0.6895	0.6527	0.8244	0.9579	0.6608	0.9293	1.1127	1.9496	0.6509	0.7151	2.1297	1.5649	1.1537	0.8804	5.2819	1.6095	1.1172	1.2494
lignocerate (24:0)	Lipid	Long Chain Fatty Acid	GC/MS	HMDB03231	0.7732	0.7905	1.8688	0.6055	1.0896	0.6928	3.4062	2.1442	9.7549	0.4578	3.6307	3.9815	0.9624	1.0358	0.4785		0.9717	2.0589	1.0283	1.6703	1.3626	0.1618	2.3715	0.6147	0.7698	0.8577	0.9642	2.0318	0.471	1.895	0.8861	0.5986	0.6755	0.852	0.5518	0.5312
limonin	Xenobiotics	Food Component/Plant	LC/MS Pos		0.149	0.149	0.149	0.149	0.149	0.149	0.149	0.149	1.0858	0.9142	0.149	0.149	0.149	0.149	0.149		0.149	0.149	0.149	0.149	0.149	0.149	0.149	0.149	1	2.4568	0.149	0.149	0.149	0.149	0.149	0.149	0.149	0.149	0.149	0.149
linoleamide (18:2n6)	Lipid	Fatty Acid, Amide	LC/MS Neg	HMDB00888	5.5767	2.3014	0.8207	4.6135	0.9763	0.0993	3.6072	1.0237	0.5663	0.7294	1.2818	7.2836	6.1686	0.3513	7.4098		2.2825	1.12	0.0956	1.5883	1.5389	0.3232	1.6295	1.1999	0.0355	0.4845	0.7093	37.36	0.507	0.5233	0.1218	0.921	0.2077	0.3119	3.5278	1.5216
linoleate (18:2n6)	Lipid	Polyunsaturated Fatty Acid (n3 and n6)	LC/MS Neg	HMDB02003	1.0262	0.9346	0.4429	1.0761	0.6647	0.6122	1.8283	0.5061	1.0002	1.8199	1.36	2.3208	2.6547	0.4724	0.904		1.5204	1.3376	0.4283	1.6259	2.6256	0.7505	1.1049	1.161	0.9738	1.8564	0.164	3.0122	0.2703	1.5052	0.2311	1.454	0.2083	0.312	0.9998	0.4781
linolenate [alpha or gamma; (18:3n3 or 6)]	Lipid	Polyunsaturated Fatty Acid (n3 and n6)	LC/MS Neg	HMDB02356	0.0793	0.5503	0.238	2.3972	1.0438	0.7192	1.0144	0.2388	0.1662	4.9107	0.3402	0.8498	2.4555	0.2476	1.9348		1.8614	11.0816	0.1941	3.9265	0.7705	0.373	3.1071	0.8041	2.2523	2.0627	0.3016	4.4922	0.4657	1.0639	1.5026	1.262	0.2715	0.7941	1.8769	1.6732
linoleoylcarnitine*	Lipid	Fatty Acid Metabolism(Acyl Carnitine)	LC/MS Pos	HMDB00201	0.146	0.146	0.146	0.146	0.146	0.146	0.146	0.146	0.146	0.146	0.146	0.146	0.146	1.3759	0.146		0.146	0.146	0.146	0.146	1.854	0.146	0.146	0.146	0.146	0.146	0.146	0.146	0.146	0.6241	0.146	0.146	0.146	0.146	0.146	0.146
lithocholate	Lipid	Secondary Bile Acid Metabolism	LC/MS Neg		1.1644	0.8831	0.8185	0.5659	1.0586	0.4757	1.4576	2.9501	0.0019	0.0019	1.9415	1.8728	1.6174	3.1543	1.6696		0.4115	0.4539	1.659	1.2695	0.8728	1.8412	0.5761	1.0861	0.9477	2.0314	1.8108	2.0761	0.4863	0.3409	0.9145	1.3927	1.5673	1.334	0.6933	0.5871
L-methyldopa	Amino Acid	Phenylalanine and Tyrosine Metabolism	LC/MS Neg	HMDB11754	0.6286	0.6286	0.6286	0.6286	0.6286	0.6286	0.6286	0.6286	0.6286	0.6286	0.6286	0.6286	0.6286	0.6286	0.6286		0.6286	0.6286	0.6286	0.6286	0.6286	0.6286	0.6286	0.6286	0.6286	0.6286	0.6286	1.3714	0.6286	0.6286	0.6286	0.6286	0.6286	0.6286	0.6286	0.6286
loperamide	Xenobiotics	Drug	LC/MS Pos	HMDB01859	0.2713	0.2713	0.2713	0.2713	0.2713	0.2713	0.2713	0.2713	0.2713	0.2713	0.2713	0.2713	0.2713	0.2713	0.2713		0.2713	0.2713	0.2713	0.2713	0.2713	0.2713	0.2713	0.2713	0.2713	0.2713	0.2713	0.2713	1.0012	0.2713	0.2713	0.2713	1	0.2713	0.2713	0.2713
loratadine	Xenobiotics	Drug	LC/MS Pos	HMDB01925	1	1	1	1	1	1	1	1	1	1	1	1	1	1	1		1	1	1	1	1	1	1	1	1	1	1	1	1	1	1	1	1	1	1	1
L-urobilin	Cofactors and Vitamins	Hemoglobin and Porphyrin Metabolism	LC/MS Neg	HMDB01492	4.6233	4.3215	1.4234	0.39	0.2896	0.0456	4.4564	5.9512	0.0009	0.1392	0.0009	0.0009	0.0009	0.0009	4.0979		0.5937	0.5703	4.0925	3.5609	0.0009	0.0009	1.0831	1	0.0009	0.0009	4.0979	3.2425	2.9341	1.0197	0.7322	3.1168	7.0064	3.7661	0.7655	0.6438
luteolin	Xenobiotics	Food Component/Plant	LC/MS Neg	HMDB30776	0.1274	0.1274	0.1274	0.1835	1.6661	1.8786	0.3271	0.1274	14.545	3.1299	0.7496	0.6902	0.6732	1	0.1274		0.1274	1	0.1274	0.258	0.1274	0.1274	0.1274	1.9746	1.3251	1.3684	0.1274	0.267	0.1274	157.898	4.2079	9.3803	0.4611	0.3621	0.1274	0.2771
lysine	Amino Acid	Lysine Metabolism	LC/MS Pos	HMDB00182	0.4441	0.49	0.2186	0.1429	1.7727	2.6315	0.4108	0.6708	1.2033	1.2377	1.7369	1.0711	1.734	1.0635	0.539		0.5032	1.1487	1.0878	0.8929	0.9722	2.769	1.2322	2.3915	1.2192	0.6601	0.4009	0.3159	3.0995	0.5038	3.4138	3.4452	0.9194	1.3835	0.0269	0.009
lysylleucine	Peptide	Dipeptide	LC/MS Pos	HMDB28854	1.0512	1.9458	0.2904	0.2184	0.5611	0.6294	2.0011	1.3422	8.8932	7.8328	0.8321	1.8681	9.7275	7.0762	0.8013		0.9754	1.9509	0.6526	1.379	3.3876	3.434	0.6044	0.7173	0.2775	0.1611	0.8157	1.4323	1.0348	1.7802	0.2828	0.5364	1.0318	0.5773	0.3571	0.1556
malate	Energy	TCA Cycle	LC/MS Neg	HMDB00094	0.2214	0.2188	0.2769	0.2177	0.5172	0.1608	0.5895	0.6569	1.1673	0.8811	1.312	0.544	1.0821	1.3419	1.5044		1.0648	4.346	1.3972	1.3785	1.0168	1.5	0.4193	1.6782	0.8878	1.4073	1.3038	1.1114	0.479	1.0445	1.0026	1.2388	0.7072	0.79	0.173	0.1496
maleate (cis-Butenedioate)	Lipid	Fatty Acid, Dicarboxylate	LC/MS Polar		8.9509	3.6547	0.8488	0.9245	0.6276	0.5814	1.1361	0.9968	0.8251	0.6813	0.928	1.396	0.5576	0.7629	1.6575		8.6721	1.2772	0.5996	0.6141	1.1986	1.0032	0.5108	0.5773	1.152	1.8697	1.2483	1.5026	1.3246	1.3525	0.6444	0.6561	0.8754	0.6457	0.9006	6.601
malonate (propanedioate)	Lipid	Fatty Acid Synthesis	LC/MS Polar	HMDB00672	0.8726	0.6751	0.3021	0.4521	1.0098	0.4003	0.5844	1.2044	9.0376	6.0091	2.0649	0.8847	2.0023	1.7883	0.6045		0.7063	1.1263	0.3727	0.3327	1.4858	4.8823	0.5636	0.9362	1.4962	1.8833	0.4967	0.4419	1.3932	1.8088	2.0833	0.6999	0.7375	0.7212	0.4448	0.7773
maltol	Xenobiotics	Food Component/Plant	LC/MS Pos	HMDB01847	1.814	0.7349	1.6855	0.7769	1.8633	0.3655	0.6468	1.1635	2.3016	0.6001	0.3001	1.889	1.8129	3.7138	1.8453		1.5616	0.0927	0.4509	0.0927	0.0927	7.8622	0.0927	0.8497	1.3874	0.0927	0.7804	0.2987	1.3225	0.248	0.4657	0.0927	1.0946	2.2904	0.0927	1.0067
maltopentaose	Carbohydrate	Glycogen Metabolism	LC/MS Polar	HMDB04136	0.4422	0.4422	0.4422	0.4422	0.4422	0.4422	0.4422	0.4422	5.8497	0.4422	0.4422	0.4422	0.7953	1.2962	0.4422		0.4422	0.4422	0.4422	0.4422	0.4422	0.4422	0.4422	0.4422	0.4422	0.4422	1	0.4422	0.4422	0.4422	0.4422	0.4422	0.4422	0.4422	0.4422	0.4422
maltose	Carbohydrate	Glycogen Metabolism	LC/MS Polar	HMDB03224	0.2725	0.3959	0.0353	0.1155	0.1461	0.0523	0.7284	1.4159	5.908	8.3482	2.8681	0.3852	6.0291	9.4945	0.4833		0.3908	0.9135	1	2.2493	0.8029	2.456	1.0951	1.033	4.557	3.4814	12.7121	1.7375	0.4868	1.1977	0.1468	0.4006	0.4811	0.7706	0.0489	0.1112
maltotetraose	Carbohydrate	Glycogen Metabolism	LC/MS Neg	HMDB00568	0.0562	0.0389	0.0389	0.0389	0.0389	0.0389	0.0389	0.0389	1.5098	14.7581	3.2488	0.0389	8.4991	12.2186	0.7227		0.0389	0.4042	0.0389	1.9318	0.7513	1.6524	0.0389	2.7669	1.2487	2.6937	1.2773	0.0389	0.0389	0.1265	0.0535	0.0389	0.0389	0.0389	0.0389	0.0389
maltotriose	Carbohydrate	Glycogen Metabolism	LC/MS Neg	HMDB00174	0.0099	0.0099	0.0099	0.4457	0.1655	0.4388	0.6484	1.5052	8.6414	9.1301	4.6953	0.2663	4.0693	11.3033	0.0783		0.1338	0.0099	0.597	5.4267	1.818	7.706	2.4062	3.5688	7.3541	10.9543	18.7041	1	0.0099	1.049	0.0099	0.159	0.0099	0.1308	0.1982	0.315
mannitol	Carbohydrate	Fructose, Mannose and Galactose Metabolism	GC/MS	HMDB03213	0.2816	0.2816	0.5251	22.102	0.2816	0.2816	0.2816	0.2816	0.2816	0.2816	1	0.2816	0.2816	0.2816	0.523		0.9502	0.2816	1	0.6979	0.2816	0.2816	0.6937	3.6057	0.2816	97.4856	0.2816	0.2816	9.6997	8.2611	0.3829	4.9931	0.2816	0.2816	0.2816	0.2899
mannose	Carbohydrate	Fructose, Mannose and Galactose Metabolism	LC/MS Polar	HMDB05826	0.3177	0.2749	0.0302	0.0302	2.0426	6.1798	0.1723	1.0777	3.9714	0.9095	5.0447	6.4449	1.632	1.7029	0.3069		0.2227	2.1395	0.9223	2.371	0.8804	1.8473	1.7512	3.2579	5.2587	2.5235	1.3845	0.1054	1.0905	4.7788	0.1161	1.6112	0.4989	0.4067	0.0302	0.0302
margarate (17:0)	Lipid	Long Chain Fatty Acid	LC/MS Neg	HMDB00638	1.1634	2.5659	2.2763	1.3642	0.3113	0.162	1.6669	1.0141	0.694	1.4189	0.7728	2.3625	1.4113	0.6122	1.533		1.9845	1.8864	0.7868	1.4835	2.268	0.2812	0.3021	0.194	1.446	1.6397	1.0417	13.7179	0.4024	2.7682	0.4159	1.2628	0.4773	0.1568	0.534	0.2538
mead acid (20:3n9)	Lipid	Polyunsaturated Fatty Acid (n3 and n6)	LC/MS Neg	HMDB03073	0.0318	0.0318	0.2126	0.6935	0.836	0.0318	0.0318	0.0318	3.6452	45.7278	0.0318	0.0318	8.0759	28.101	0.6415		1.8259	1.5659	0.2282	0.0318	1	4.7771	0.3512	0.7634	0.0318	261.514	0.8841	2.0479	1	2.9576	0.3244	0.0318	0.2428	0.0318	0.0318	0.4967
metformin	Xenobiotics	Drug	LC/MS Pos		0.0121	0.0121	0.0121	0.0121	0.0121	0.0136	0.0121	0.0121	0.0121	0.0121	0.0121	0.0121	0.0121	0.0121	0.0121		0.0121	0.0121	0.0121	0.0121	0.0121	1	0.0121	0.0121	0.0121	0.0121	0.0121	0.0121	0.0121	0.0121	0.0121	0.0121	0.0121	0.0121	1	0.0121
methionine	Amino Acid	Methionine, Cysteine, SAM and Taurine Metabolism	LC/MS Pos	HMDB00696	0.4454	0.5342	0.2318	0.1546	1.6342	1.5888	0.3217	0.6717	1.5342	1.6747	1.98	1.1234	1.5238	0.8186	0.4305		0.5023	1.0047	1.155	0.909	0.9251	2.4448	0.9953	1.7305	1.6458	0.8488	0.3354	0.2771	3.7313	2.2683	2.01	2.7147	1.0573	1.2872	0.0377	0.024
methionine sulfone	Amino Acid	Methionine, Cysteine, SAM and Taurine Metabolism	LC/MS Polar		0.4473	0.4044	0.2502	0.0608	1.1696	1.4746	0.5205	1.1038	1.9349	0.6431	3.193	2.6674	1.4019	0.9288	0.4752		0.3938	0.9099	1	1.362	0.9289	0.5378	1.8311	2.6999	2.7314	1.7452	0.4119	0.3762	2.6705	3.9956	1.1442	1.6761	1.0712	0.8941	0.0608	0.0608
methionine sulfoxide	Amino Acid	Methionine, Cysteine, SAM and Taurine Metabolism	LC/MS Pos	HMDB02005	0.4413	0.4725	0.5309	0.1226	2.3603	2.3384	0.1666	0.3014	2.2394	1.338	1.1993	0.8669	1.5201	0.517	0.5153		1.3177	1.2644	0.9107	0.9709	1.5622	1.3759	1.5039	3.049	1.0912	2.1782	0.3927	0.4469	3.7575	2.0088	3.4861	3.0796	1.1331	2.0545	0.1719	0.0861
methotrexate	Xenobiotics	Drug	LC/MS Pos		0.7719	0.7719	0.7719	0.7719	0.7719	0.7719	0.7719	0.7719	0.7719	0.7719	0.7719	0.7719	0.7719	0.7719	0.7719		0.7719	0.7719	0.7719	0.7719	0.7719	0.7719	0.7719	0.7719	0.7719	0.7719	0.7719	0.7719	0.7719	0.7719	0.7719	0.7719	0.7719	0.7719	0.7719	0.7719
methyl indole-3-acetate	Xenobiotics	Food Component/Plant	LC/MS Pos		0.1828	0.1443	0.1443	0.1443	1.2842	0.4931	0.1443	0.1443	0.1443	0.4825	0.3096	0.1443	1.4627	0.4051	1		0.1443	0.5723	0.1443	0.1443	0.1443	2.5625	0.1443	0.1443	1.1422	2.1137	0.1443	0.1443	4.8645	0.4476	1.103	0.4583	2.2154	1.686	0.1443	0.1443
methylphosphate	Nucleotide	Purine and Pyrimidine Metabolism	LC/MS Neg	HMDB00056	1	0.1401	0.1178	0.4159	1.0897	1.8762	0.2978	0.506	3.5641	2.2902	0.0504	0.1982	1.7782	2.1218	0.108		0.7659	1.2885	2.2891	1.3802	1.6321	0.3064	3.3306	1.1198	1.0058	0.9005	0.1095	1	0.3869	2.8623	0.0504	0.4171	0.0504	0.0504	0.0504	0.0504
methylsuccinate	Amino Acid	Leucine, Isoleucine and Valine Metabolism	LC/MS Polar	HMDB01844	0.684	0.7575	0.2302	0.1609	1.2574	0.6272	0.1269	0.4099	0.3043	0.341	2.2907	2.9542	1.1155	0.8845	0.1044		1.5427	1.0414	0.0816	0.1221	0.8874	1.2526	1.5005	1.2095	0.1636	0.1224	0.7308	0.5282	0.4305	0.2375	0.0732	0.1241	2.1966	1.4103	0.0286	1.8663
metoprolol	Xenobiotics	Drug	LC/MS Pos	HMDB01091	0.0061	0.0061	0.0061	0.0061	0.0061	0.0061	0.0061	0.0294	0.0061	0.0061	0.0061	0.0061	0.0061	0.0061	0.0061		0.0061	0.0061	0.0061	0.0061	0.0061	0.0061	0.0061	0.0061	0.0061	0.0061	0.0061	0.0061	0.0061	0.0061	0.0061	0.0061	0.0061	0.0061	0.0061	0.0061
metoprolol acid metabolite*	Xenobiotics	Drug	LC/MS Pos		0.1529	0.1529	0.1529	0.1529	0.1529	0.1529	0.9472	1.0528	0.1529	0.1529	0.1529	0.1529	0.1529	0.1529	0.1529		0.1529	0.1529	0.1529	0.1529	0.1529	0.1529	0.1529	0.1529	0.1529	0.1529	0.1529	0.1529	0.1529	0.1529	0.1529	0.1529	0.1529	0.1529	0.1529	0.1529
mevalonate	Lipid	Mevalonate Metabolism	LC/MS Neg	HMDB11538	1.0313	0.3032	0.2424	0.6413	4.6765	2.0726	0.3066	0.1452	4.0483	1.0993	0.1452	0.1452	0.3777	7.6337	0.4584		0.1452	0.4886	0.1918	0.1452	0.1452	3.5802	0.1452	0.5921	0.1452	2.7262	0.2123	0.748	1.4197	2.0259	4.3441	0.1452	0.9007	0.8197	0.1601	0.1452
mevalonolactone	Lipid	Mevalonate Metabolism	LC/MS Pos	HMDB11569	1.0808	0.0523	0.2996	0.9192	2.1096	1.7472	0.0523	0.0523	1.2357	1.5432	0.652	0.6554	1.6872	1.7978	0.0523		0.3514	0.0523	0.0523	0.1961	2.0998	0.7773	0.4445	0.3426	2.8408	3.4982	0.0523	0.7643	1.3352	1.3729	4.2758	0.0926	0.2984	0.5722	0.0523	0.1672
myo-inositol	Lipid	Inositol Metabolism	LC/MS Polar	HMDB04704	0.1745	0.0786	0.0275	0.1108	4.7457	8.8143	0.1412	1.3853	2.3697	1.3372	3.1154	1.3068	0.9349	0.8621	0.827		0.4179	1.7284	0.638	1.6629	1.0428	0.2404	3.6768	1.3908	1.7842	1.9808	0.3619	0.2304	28.7443	50.0288	10.5735	7.8468	0.9503	1.3505	0.1811	0.5053
myristate (14:0)	Lipid	Long Chain Fatty Acid	LC/MS Neg	HMDB00482	0.9619	1.7196	16.0839	2.874	0.6148	0.599	0.976	0.5527	0.3702	0.7629	3.9432	1.7632	0.857	0.6191	1.2934		1.15	0.9885	0.9879	2.0883	1.6424	0.647	0.3582	3.1541	1.0115	3.5886	2.4491	16.7447	0.3566	3.9409	0.5594	1.6873	0.7038	0.3159	0.7455	0.9975
myristoleate (14:1n5)	Lipid	Long Chain Fatty Acid	LC/MS Neg	HMDB00847	0.3087	0.1865	0.2944	0.4234	1.3244	1.5243	0.9912	0.5246	1.2115	1.8942	0.5835	1.741	1.0963	1.8597	0.5939		0.5206	0.5805	0.5546	0.8739	1.7804	4.0301	0.4055	0.7495	0.8286	2.1314	0.7739	1.182	0.5064	2.5539	0.5874	1.0824	0.979	0.4228	0.6643	0.9573
myristoylcarnitine	Lipid	Fatty Acid Metabolism(Acyl Carnitine)	LC/MS Pos	HMDB00832	0.2242	0.2242	0.2242	0.2242	0.2242	0.2242	0.2242	0.2242	1.3922	0.2242	0.2242	0.2242	0.6078	4.7215	0.2242		0.2242	0.2242	0.2242	0.2242	1.2855	0.2242	0.2242	0.2242	0.2242	0.2242	0.2242	0.2242	0.2242	0.2242	0.2242	0.2242	0.2242	0.2242	0.2242	0.2242
N,N-dimethylsphingosine	Lipid	Sphingolipid Metabolism	LC/MS Pos	HMDB11567	0.1641	0.196	0.7637	3.1924	2.0573	1.3028	4.1097	1	0.0459	0.7383	1.0435	0.7511	0.9724	2.0086	3.5107		0.1761	1.0464	0.3665	0.4567	0.4881	7.0242	1.3767	1.5187	0.0459	0.3654	0.3704	1.5307	12.0711	3.6768	11.4752	3.8559	1.0276	1.2516	0.1117	0.0459
N1-Methyl-2-pyridone-5-carboxamide	Cofactors and Vitamins	Nicotinate and Nicotinamide Metabolism	LC/MS Pos	HMDB00014	1.2556	0.9555	0.3735	0.2247	2.8738	1.0445	0.2247	0.2247	1.1132	1.1221	0.3972	0.7512	1.2761	1.0871	0.2247		0.3453	0.7097	0.2247	0.2247	1.6951	1.6177	0.7685	1.7112	1.4885	0.6657	0.2247	0.2247	8.9612	14.9392	0.2247	0.2247	0.2247	0.2247	0.2247	0.2247
N1-methylguanosine	Nucleotide	Purine Metabolism, Guanine containing	LC/MS Pos	HMDB11599	0.3301	0.4841	0.3301	0.3301	0.3301	0.3301	0.8642	0.3301	0.3301	0.3301	0.3301	0.3301	0.3301	0.3301	2.4867		0.3301	1.1358	0.3301	0.3301	1.6129	0.3301	0.3301	0.3301	0.4322	0.3301	0.3301	0.3301	0.3301	0.3301	0.6722	0.3301	0.3301	0.3301	0.3301	0.3301
N2,N2-dimethylguanosine	Nucleotide	Purine Metabolism, Guanine containing	LC/MS Pos	HMDB04044	0.7819	0.7819	0.7819	0.7819	0.7819	0.7819	0.7819	0.7819	1.2181	0.7819	0.7819	0.7819	0.7819	0.7819	0.7819		0.7819	0.7819	0.7819	0.7819	0.7819	0.7819	0.7819	0.7819	0.7819	0.7819	0.7819	0.7819	0.7819	0.7819	0.7819	0.7819	0.7819	0.7819	0.7819	0.7819
N2,N5-diacetylornithine	Amino Acid	Urea cycle; Arginine and Proline Metabolism	LC/MS Neg		2.7406	0.8322	0.2375	1.1919	1.4022	0.8458	0.7002	0.2375	1.1812	0.2375	0.2375	0.2375	0.2375	2.4781	0.2375		0.2375	0.2375	1.3929	0.2375	0.2375	2.0443	0.2375	1.7856	0.3474	1.8982	0.2375	2.3999	0.9718	0.2375	1.0002	0.2375	0.2375	0.477	0.2992	0.3201
N2,N6-diacetyllysine	Amino Acid	Lysine Metabolism	LC/MS Pos		0.2308	1.0133	0.9405	0.3135	0.5354	0.5975	1.7131	1.3045	0.2308	2.1487	4.8574	1.8298	0.8425	4.178	1.0451		1.0816	0.813	0.7363	0.8019	4.034	0.2308	0.6804	0.2308	0.2308	0.2308	0.4126	0.9549	3.5552	0.2308	0.2308	0.6001	3.1975	0.5127	0.2308	0.5183
N2-acetyllysine	Amino Acid	Lysine Metabolism	LC/MS Pos	HMDB00446	1.7111	1.3805	0.4751	0.3233	1.4671	1.0256	0.7055	1.5048	0.2173	0.8364	3.0479	1.0751	1.537	2.1153	1.0023		0.3231	0.9167	1.8758	0.917	0.5848	6.1451	0.8609	2.1991	0.9744	0.9671	0.8396	0.7296	3.4689	0.9977	2.1999	2.4841	2.191	2.5921	0.0552	0.0202
N6,N6-dimethyladenosine	Nucleotide	Purine Metabolism, Adenine containing	LC/MS Pos	HMDB00299	0.1836	0.1836	0.1836	0.1836	0.6126	0.1836	0.1836	0.1836	7.408	0.1836	0.1836	0.1836	0.1836	0.1836	4.811		0.2336	0.1836	0.1836	0.3081	0.1836	6.4203	0.1836	0.3903	1.3874	3.943	0.816	0.1836	0.1836	0.1836	0.1836	0.1836	0.1836	0.6142	0.1836	0.1836
N6-acetyllysine	Amino Acid	Lysine Metabolism	LC/MS Pos	HMDB00206	1.0689	0.8416	0.3074	0.248	1.1631	1.0136	0.5774	0.6713	1.0004	1.4519	1.3014	0.8426	1.0515	1.1276	0.9928		0.7818	0.675	0.4716	0.4943	0.5196	3.2349	0.739	1.5546	0.9958	1.172	0.4487	0.5058	2.7463	1.469	2.5682	1.3661	1.4273	1.2461	0.05	0.0186
N6-carbamoylthreonyladenosine	Nucleotide	Purine Metabolism, Adenine containing	LC/MS Pos	HMDB00071	0.3301	0.3301	0.3301	0.3301	0.3301	0.3301	0.3301	0.3301	0.3301	0.3301	0.3301	0.3301	0.3301	0.3301	1.2595		0.3301	0.3411	0.3301	0.3301	0.3301	1	0.3301	0.3301	0.3301	0.3301	0.7405	0.3301	0.3301	0.3301	0.3301	0.3301	0.3301	0.3301	0.3301	0.3301
N6-carboxyethyllysine	Amino Acid	Lysine Metabolism	LC/MS Pos		0.6619	0.6187	0.5746	0.5086	1.1752	3.6426	0.75	0.9377	2.6979	2.767	9.186	9.8872	10.0637	7.0495	0.7276		1.2515	1.1631	0.7743	0.9715	9.6738	7.7448	1.0285	1.0891	4.6973	6.5749	0.3918	0.4775	2.9992	5.486	0.3229	1.2724	0.2363	0.3215	0.0562	0.0443
N6-carboxymethyllysine	Carbohydrate	Advanced Glycation End-product	LC/MS Pos	HMDB00215	1.2348	1.0818	0.9409	0.7035	2.2935	2.49	0.5169	0.3927	1.4266	1.3901	5.2235	5.894	5.891	6.152	1		1.2178	1.2802	0.496	1.0591	8.8087	7.5784	0.8559	1.6141	2.3101	3.015	0.3722	0.6099	2.0082	2.9372	0.8097	1.0818	0.1032	0.2014	0.0244	0.0244
N6-methyladenosine	Nucleotide	Purine Metabolism, Adenine containing	LC/MS Pos	HMDB00292	0.3328	0.3328	0.3328	0.3328	0.3328	0.3328	1	1.1896	1.0775	1	0.3328	0.3328	0.3328	0.3328	2.2868		0.3328	0.3328	0.8782	0.8264	0.3328	0.3328	0.3328	0.7824	0.3328	0.3328	1.2131	0.3328	0.3328	0.3328	0.3328	0.3328	0.3328	0.3328	0.3328	0.3328
N6-succinyladenosine	Nucleotide	Purine Metabolism, Adenine containing	LC/MS Pos	HMDB01209	0.1994	0.1994	0.1994	0.1994	0.1994	0.1994	0.1994	0.1994	0.9327	1	0.1994	0.1994	0.1994	0.1994	0.1994		0.1994	1.2267	0.1994	0.1994	0.1994	0.1994	0.1994	0.1994	0.29	1	0.1994	0.1994	0.1994	0.1994	6.8667	0.1994	0.1994	0.1994	0.1994	0.1994
N-6-trimethyllysine	Amino Acid	Lysine Metabolism	LC/MS Pos	HMDB01325	1.0665	0.9596	0.8618	0.5113	0.8441	2.105	1.4422	1.8309	29.6253	62.7026	1.1367	0.9966	1.0034	1.2275	0.7361		0.5404	3.4883	1.5587	0.7774	0.6693	1.0277	0.9723	1.2547	0.894	1.0664	0.4678	0.6686	2.6105	3.3776	2.243	1.7783	0.4992	0.654	0.2743	0.2743
N-acetyl-1-methylhistidine*	Amino Acid	Histidine Metabolism	LC/MS Pos		0.2186	0.2186	0.2186	0.2186	0.2186	0.2186	0.643	0.8272	118.993	10.7419	0.2186	0.2186	1	2.2578	0.6776		0.2186	0.2186	0.2186	0.2186	1.0593	0.2186	1.5927	0.2186	13.8119	0.2186	0.2186	0.2527	0.2186	0.2186	5.7306	1.7342	0.2186	0.2186	0.2186	0.7727
N-acetyl-3-methylhistidine*	Amino Acid	Histidine Metabolism	LC/MS Neg		0.3609	1.8138	0.7976	0.5516	0.1859	0.1859	0.8362	1.3217	0.336	18.3302	5.7552	2.2357	2.7956	2.9662	0.8319		1.0646	2.1544	0.8185	0.1859	11.7913	55.4545	2.2411	0.1859	0.5038	1.1937	0.7411	0.685	0.1859	0.1859	1	0.1859	0.1859	0.1859	0.366	0.1859
N-acetylalanine	Amino Acid	Alanine and Aspartate Metabolism	LC/MS Neg	HMDB00766	0.3583	0.2908	0.173	0.1836	1.405	0.997	0.135	0.408	2.2932	0.6088	1.9662	2.1133	1.0811	1.1663	0.2218		0.2791	0.8243	0.3588	0.5534	0.3414	1.2969	1.8287	3.1714	0.7109	1.003	0.1028	0.134	4.6374	2.5105	2.298	2.0592	0.6728	1.0089	0.0744	0.0742
N-acetylarginine	Amino Acid	Urea cycle; Arginine and Proline Metabolism	LC/MS Pos	HMDB01539	1.7308	1.566	0.095	0.3401	1.6779	1.0121	0.6069	0.5421	0.9434	1.4129	1.0878	0.6938	1.2478	1.0566	2.0035		0.4382	0.4468	0.4551	0.2752	1.6096	4.7032	1.0605	2.1139	1.1564	1.0026	1.1828	1.2666	0.275	0.3398	2.1747	0.5947	1.814	2.9715	0.0885	0.1012
N-acetylasparagine	Amino Acid	Alanine and Aspartate Metabolism	LC/MS Pos	HMDB06028	3.8818	6.4059	0.0656	0.068	0.0773	0.1869	0.1408	0.0626	5.3173	2.7764	1.4874	1.6727	1.0772	0.5889	0.4044		0.0626	0.0626	0.7772	2.4026	0.6881	1.8008	0.0626	0.7797	0.0626	0.0626	0.0626	0.0626	0.0626	0.0626	1.0293	0.9707	0.0626	0.6771	0.0626	0.0626
N-acetylaspartate (NAA)	Amino Acid	Alanine and Aspartate Metabolism	LC/MS Polar	HMDB00812	5.7109	8.4687	0.6097	0.5628	0.2258	0.2071	13.6647	7.6745	1.8497	3.06	0.9771	2.9249	1.0229	5.5057	0.5502		0.5079	0.1742	6.3775	8.6052	1.1087	1.1862	1.0493	1.1591	0.5667	0.371	2.3553	4.1414	0.4317	0.3513	0.9758	0.4109	0.5555	0.6804	0.3134	0.8337
N-acetyl-aspartyl-glutamate (NAAG)	Amino Acid	Glutamate Metabolism	LC/MS Neg	HMDB01067	0.5671	0.4503	0.306	0.306	0.306	1.6815	0.8966	2.0185	111.353	55.6808	0.306	0.306	0.3409	0.6774	0.306		0.306	0.306	1.432	0.3988	4.2384	0.306	0.5965	1.3158	3.2121	0.306	0.5028	0.306	0.306	0.306	0.306	0.7947	0.306	0.306	0.306	0.306
N-acetyl-beta-alanine	Nucleotide	Pyrimidine Metabolism, Uracil containing	LC/MS Pos	HMDB00226	0.3259	0.2362	0.3546	0.7869	1.6928	0.9778	0.9755	2.3712	1.1766	5.1886	0.3791	1.0077	1.7525	7.5851	0.7107		0.3565	0.2408	0.1209	0.2682	3.4105	3.7898	2.4877	1.3585	2.3416	2.154	0.3595	0.1209	2.4634	1.2915	2.0812	1	0.5346	0.6557	1.3071	0.1209
N-acetyl-cadaverine	Amino Acid	Lysine Metabolism	LC/MS Pos		0.0359	0.003	0.01	0.0635	0.5425	0.168	0.0343	0.3974	3.5739	16.7578	4.9839	11.1461	5.7416	10.3382	0.0617		0.08	0.0133	0.0249	0.2954	3.0213	10.7939	1	1.1504	7.7686	5.3183	0.011	0.003	1.994	1.4966	1	0.2313	0.003	0.01	0.0234	0.003
N-acetylcarnosine	Peptide	Dipeptide Derivative	LC/MS Pos	HMDB11172	0.5283	0.5283	0.5283	0.5283	0.5283	0.5283	0.5283	0.5283	3.8208	0.5283	0.9945	1	0.5283	0.5283	0.5283		0.5283	0.5283	0.5283	0.5283	0.5283	0.5283	0.5283	0.5283	1.4101	0.5283	0.5283	0.5283	0.5283	0.5283	0.5283	1.4152	0.5283	0.5283	0.5283	0.5283
N-acetylcitrulline	Amino Acid	Urea cycle; Arginine and Proline Metabolism	LC/MS Neg	HMDB06695	1	0.8351	1.0069	0.7159	1.5845	1.2285	1.2957	1.3455	0.8858	2.2848	0.4683	0.0845	1.0871	0.4067	1.2764		1.9007	0.9993	1.3696	0.6723	1.0174	0.9751	0.3458	1.0107	0.924	1.632	0.3416	1.3445	4.8363	1.5548	5.8839	2.6628	10.1327	3.9931	0.727	0.7037
N-acetylcysteine	Amino Acid	Methionine, Cysteine, SAM and Taurine Metabolism	LC/MS Pos	HMDB00574	1.3875	1.5441	0.5377	0.1936	0.3374	0.2802	4.8743	3.3533	4.6387	1.9274	3.4099	7.6762	0.5041	1	1.0086		0.2916	0.1739	2.0357	1.0036	0.9881	2.4386	0.1739	0.3666	0.9293	0.1739	0.8424	0.1739	3.0303	1.4724	0.4205	0.3698	0.6189	0.5598	0.1739	0.1739
N-acetylgalactosamine	Carbohydrate	Aminosugar Metabolism	GC/MS	HMDB00143	0.3289	0.3922	0.0801	0.0801	4.2361	6.185	0.0801	1.0484	6.1193	2.6374	1.0467	0.9638	0.4758	1.0362	0.4509		0.4051	1.0876	0.9516	1.6588	0.7234	0.8358	1.4478	1.5092	6.6767	10.9401	0.2254	0.4131	3.2664	2.0156	1.5931	3.7342	0.4794	0.7304	0.0801	0.0801
N-acetylglucosamine	Carbohydrate	Aminosugar Metabolism	GC/MS	HMDB00849	0.3256	0.3156	0.0514	0.0998	2.0171	7.7169	0.1257	1.1232	7.6077	2.0631	1.6766	1.5534	1.0982	1.0074	0.4234		0.4963	0.9854	1.244	1.5505	0.8725	1.0146	1.6646	1.2553	3.421	5.548	0.3469	0.211	4.0808	7.6958	0.2371	5.1877	0.9926	1.3165	0.0627	0.0547
N-acetylglutamate	Amino Acid	Glutamate Metabolism	LC/MS Pos	HMDB01138	3.1968	2.6931	0.6323	0.8209	1.0071	0.6381	1.8512	2.894	1.0097	1.1567	0.7158	0.513	0.7621	0.9989	3.2701		0.7932	0.4574	3.1201	1.3807	0.447	0.8454	0.6443	0.9929	0.562	1.0079	3.4838	2.7117	0.9725	0.7506	0.7954	1.0246	1.9164	1.621	0.0623	0.0639
N-acetylglutamine	Amino Acid	Glutamate Metabolism	LC/MS Pos	HMDB06029	0.3769	1.2689	0.5056	0.8076	1.2277	0.787	1.4599	0.6108	1.6389	1.1979	1.1791	0.766	1.2203	1.2175	1.4293		0.7943	0.8714	1.1402	0.78	1.8239	3.7145	2.8005	3.8382	0.6989	1.0159	0.9671	0.631	1.7795	0.3998	0.9613	0.12	2.1951	2.1896	0.119	0.119
N-acetylglycine	Amino Acid	Glycine, Serine and Threonine Metabolism	LC/MS Neg	HMDB00532	0.1687	0.1439	0.4058	0.0611	1.7086	1.2288	0.1451	0.5957	2.0257	0.7945	1.3982	0.1798	0.2786	0.3181	0.1812		0.5309	0.9104	0.0568	0.138	0.3723	1.9914	1.0896	3.0183	4.8145	1.8164	0.0568	0.0568	19.335	9.5583	4.3066	3.6178	0.8629	1.1371	0.0568	0.0568
N-acetylhistamine	Amino Acid	Histidine Metabolism	LC/MS Pos	HMDB13253	1.8755	1.0356	0.0052	0.0052	1.5862	1	0.4548	0.2772	0.7405	4.1613	1.5118	1.4801	3.2841	4.4427	0.0074		0.01	0.0255	0.0052	0.0222	0.8179	1.6783	1.7038	2.2179	0.7001	0.7415	0.0052	0.0084	1.1477	1.201	0.0052	0.0152	0.0052	0.0052	0.0052	0.0052
N-acetylhistidine	Amino Acid	Histidine Metabolism	LC/MS Pos	HMDB32055	1.3065	0.991	0.8769	1.1464	1.9021	2.6945	0.9109	1.4718	2.4358	1.0707	0.8057	0.7494	0.7593	1	1.5845		1.4438	0.6525	0.6355	0.353	0.2127	0.3176	1.0498	7.3459	0.5503	0.4923	0.6941	1.3766	1.4176	1.3813	1.247	2.6636	1.1345	1.4276	0.0679	0.2265
N-acetylisoleucine	Amino Acid	Leucine, Isoleucine and Valine Metabolism	LC/MS Neg		0.1274	0.1164	0.5619	0.2023	1.1796	1.5371	0.0688	1.1508	1.1814	0.9032	1.9208	0.1594	1.4922	1.3248	0.3844		0.4078	2.02	0.849	0.7693	0.8073	2.0879	4.4622	5.0317	4.1327	4.8237	0.1654	0.1723	17.2843	8.1395	24.7659	20.6058	6.0527	9.2293	0.1664	0.1898
N-acetylkynurenine (2)	Amino Acid	Tryptophan Metabolism	LC/MS Pos		0.38	0.38	0.38	0.38	0.38	0.38	0.38	0.38	0.38	4.8303	0.38	0.38	0.38	0.38	0.38		0.38	0.38	0.38	0.38	0.38	0.38	0.38	0.38	0.38	0.38	0.38	0.38	0.38	0.38	0.38	0.38	0.68	0.38	0.38	0.38
N-acetylleucine	Amino Acid	Leucine, Isoleucine and Valine Metabolism	LC/MS Neg	HMDB11756	0.1317	0.1265	0.3403	0.1464	2.0391	1.322	0.0933	0.792	3.1643	1.1346	1.6884	0.6028	1.2272	1.2968	0.423		0.2917	1.8381	1.1043	0.8066	0.4004	1.2941	4.5209	3.7721	3.1527	3.9048	0.2352	0.2052	21.5117	8.5204	25.9743	24.6624	5.7585	7.3022	0.1585	0.153
N-acetylmannosamine	Carbohydrate	Aminosugar Metabolism	GC/MS	HMDB00565	0.138	0.138	0.138	0.138	1.4267	5.7382	0.138	1.2814	0.138	1.0675	0.9325	0.5684	0.9304	0.6802	0.138		0.2902	0.8807	1.5226	2.1755	0.4558	0.5025	1.1193	0.6473	5.451	4.5243	0.138	0.138	7.1028	3.5302	1.1854	6.066	0.138	0.7862	0.138	0.138
N-acetylmethionine	Amino Acid	Methionine, Cysteine, SAM and Taurine Metabolism	LC/MS Neg	HMDB11745	0.244	0.2264	0.1822	0.093	6.9166	3.1832	0.1701	0.8757	7.9667	2.9703	3.427	0.9861	1.3846	1.0139	0.3653		0.4873	0.6133	1.1034	0.5182	0.5865	2.6274	1.5339	3.07	2.0652	1.2005	0.2296	0.2033	12.1692	7.1806	8.5308	6.5218	2.8846	3.5573	0.0316	0.01
N-acetylmethionine sulfoxide	Amino Acid	Methionine, Cysteine, SAM and Taurine Metabolism	LC/MS Neg		0.394	0.2327	0.6466	0.1237	8.0637	4.5899	0.2303	0.5767	4.8749	1.2534	1.3018	0.4956	1.0293	0.6954	0.2166		0.5184	0.7505	1.3438	0.5448	0.932	1.397	2.1274	5.1817	1.0606	2.9165	0.2979	0.195	4.1082	2.2405	5.0722	3.0593	1.0266	3.0003	0.1147	0.0935
N-acetylmuramate	Carbohydrate	Aminosugar Metabolism	LC/MS Pos	HMDB00127	0.6841	0.5976	0.3215	0.3064	3.1829	3.6354	0.1621	2.4532	1.0922	2.0951	2.9001	1.8018	1.5935	0.4675	0.9078		0.4919	2.038	1.714	0.9809	0.6496	1.3674	2.5809	3.0627	2.19	2.7776	0.3749	0.3917	10.6369	11.7435	0.1233	7.9126	2.8835	3.6651	0.1437	0.1192
N-acetylneuraminate	Carbohydrate	Aminosugar Metabolism	LC/MS Polar	HMDB01514	0.0949	0.1613	0.0271	0.044	1.6608	8.9218	0.0271	1.2535	3.6912	6.0374	1.1792	0.5935	1.1443	4.2678	0.2502		0.4351	0.2717	1.1137	2.4119	0.5786	0.4282	1.6543	0.5569	2.2275	5.5593	0.4928	0.5274	1.1711	0.2641	2.1568	1.6962	0.1745	1	0.0271	0.3641
N-acetylphenylalanine	Amino Acid	Phenylalanine and Tyrosine Metabolism	LC/MS Neg	HMDB00512	0.2658	0.3093	0.5358	0.3111	1.9388	1.6442	0.0486	0.5798	3.7544	0.7641	1.1817	0.8303	1.2611	1.5831	0.6765		0.4562	0.7756	1.0882	1	0.862	1.7061	3.0279	8.6089	2.3303	2.1486	0.0486	0.059	13.9302	4.3611	8.5525	15.4949	2.1363	3.7291	0.0875	0.0742
N-acetylproline	Amino Acid	Urea cycle; Arginine and Proline Metabolism	LC/MS Pos	HMDB04620	10.7402	2.8515	0.7071	0.6418	1.3227	1.3821	0.4856	0.9281	0.9908	2.2243	1.1018	0.9982	0.6739	0.8899	1.248		0.6517	4.2196	1.4098	0.7966	0.4479	1.4881	0.9203	0.5681	4.6044	1.3099	0.5992	0.5648	0.6072	0.5246	2.0936	1.0018	3.0112	1.6875	0.2162	0.2459
N-acetylputrescine	Amino Acid	Polyamine Metabolism	LC/MS Pos	HMDB01257	0.3358	0.3509	0.0647	0.1554	24.3199	3.3806	0.3501	12.7994	42.4413	197.457	7.9474	1.7103	6.814	72.2955	0.4428		0.6222	1	0.2186	0.7322	216.064	207.155	3.3561	1.6005	33.9779	0.6286	0.2891	0.9024	28.3341	7.7772	1.0547	0.955	0.2974	0.6369	3.1016	0.0122
N-acetylserine	Amino Acid	Glycine, Serine and Threonine Metabolism	LC/MS Pos	HMDB02931	0.4784	1.0527	0.1161	0.1161	0.9825	1.1727	0.5947	1.0137	2.9166	2.1694	0.9447	1.2008	1.0553	0.1488	0.3802		0.2279	0.283	0.3861	0.1161	0.1161	1.0882	1.5079	3.6923	1.4472	2.3655	0.6157	0.2379	2.4105	2.0981	4.5188	1.5205	2.5164	3.2488	0.2108	0.1848
N-acetylserotonin	Amino Acid	Tryptophan Metabolism	LC/MS Pos	HMDB01238	0.4336	1.0994	0.5971	2.6464	0.3277	0.3984	2.4517	1	0.0745	1.5882	0.5179	0.6103	0.8018	0.5675	1.8957		0.2161	2.1569	1.2141	0.499	0.0745	0.4424	0.4909	1.1347	3.4214	1.0824	0.9725	1.3264	1.3827	2.427	0.0745	1.2542	0.9106	3.1419	0.0745	0.0745
N-acetylsphingosine	Lipid	Sphingolipid Metabolism	LC/MS Neg		0.1688	0.1688	0.1688	0.1688	0.4502	0.1688	0.1688	0.1688	0.1688	0.1688	0.1688	0.1688	2.5018	0.9832	0.1688		0.1688	0.1688	0.1688	0.1688	0.1688	0.7278	0.1688	4.1737	1	0.8037	0.1688	1.0262	0.501	1	4.8923	5.7315	0.1688	0.1688	0.1688	0.1688
N-acetyltaurine	Amino Acid	Methionine, Cysteine, SAM and Taurine Metabolism	LC/MS Neg	HMDB00251	0.0834	0.0613	0.013	0.013	0.2238	0.1881	0.0279	0.0506	7.484	15.6931	0.013	0.013	55.3762	26.928	0.013		0.013	0.013	0.013	0.013	1.4662	4.6637	0.013	0.013	0.6658	0.013	0.013	0.013	2.4632	0.795	1	0.795	0.013	0.013	0.8023	0.013
N-acetylthreonine	Amino Acid	Glycine, Serine and Threonine Metabolism	LC/MS Neg		1.2163	0.7627	0.2927	0.2612	4.2623	4.3058	0.7211	0.7749	2.7863	3.721	1.8112	1.0155	0.8204	0.4726	1.0427		0.4513	0.9831	1.0169	0.4058	0.5809	6.3305	2.778	6.6066	2.2887	2.6522	0.354	0.5707	6.5791	2.9095	3.9268	3.0217	0.9845	2.0166	0.1389	0.1069
N-acetyltryptophan	Amino Acid	Tryptophan Metabolism	LC/MS Pos	HMDB13713	0.2084	0.2943	0.6607	0.5184	1.1686	0.9669	0.2084	0.7775	3.1314	5.8504	1.2255	0.9908	0.7032	1.3611	0.9456		0.2084	0.5092	0.5323	0.7533	16.3086	21.928	2.4358	2.514	3.0436	0.8249	0.3598	0.3017	3.8246	1.3863	3.8754	7.2602	1.2979	1.0092	0.2084	0.2084
N-acetyltyrosine	Amino Acid	Phenylalanine and Tyrosine Metabolism	LC/MS Neg	HMDB00866	0.4116	0.4163	0.7443	0.3263	1.6592	2.3888	0.2015	0.7847	2.1609	0.6387	1.4891	0.852	1.3513	1.842	0.8272		0.3881	1.3459	0.8657	0.7038	0.5956	3.0342	1.9524	4.7162	1.2128	1.0897	0.2453	0.2094	9.8417	5.4945	10.776	18.0362	2.4059	2.7062	0.2047	0.1638
N-acetylvaline	Amino Acid	Leucine, Isoleucine and Valine Metabolism	LC/MS Neg	HMDB11757	0.4221	0.4178	0.4196	0.2892	1.3943	0.9796	0.4435	0.5866	2.2507	1.8006	1.7129	1.1138	0.8862	2.34	0.8172		0.6095	1.412	0.3509	0.5135	1.2082	1.6887	3.4464	2.4537	1.364	1.3269	0.1287	0.2665	10.5334	3.6561	8.7556	5.2429	1.6223	2.2532	0.1136	0.1279
N-alpha-acetylornithine	Amino Acid	Urea cycle; Arginine and Proline Metabolism	LC/MS Pos		0.6356	0.5195	0.297	0.2699	1.7498	1.1051	0.8104	2.3824	1.8277	1.9822	0.9537	2.192	0.9124	1.1229	0.3106		0.3754	0.3941	2.9338	1.9037	0.3247	1.0768	1.2631	1.9262	1.2236	1.038	0.3349	0.7415	3.6626	1.9264	1.1482	2.4692	0.3677	0.3152	0.0215	0.0215
naproxen	Xenobiotics	Drug	LC/MS Neg		1.3783	0.5368	0.1093	0.0513	0.0513	0.0513	0.0513	0.0513	0.0513	0.0513	0.2312	0.0513	0.0513	0.0513	0.3191		6.5659	2.3193	0.8729	1.016	0.0513	0.0513	0.093	0.0513	0.0513	0.0513	0.0513	0.1128	17.839	4.7727	6.5199	1.0266	3.4631	3.2178	0.0513	0.0513
naringenin	Xenobiotics	Food Component/Plant	LC/MS Neg		1.3531	0.5136	0.098	0.6312	0.8946	0.308	0.5193	0.098	12.0528	4.4744	0.1896	0.1585	0.3075	1	0.098		10.3597	5.2077	0.6901	1.4664	0.2011	1.5981	0.2	1	2.0241	1.9073	0.2837	0.098	0.8041	47.5446	1.1734	0.3559	2.1824	1.1144	0.098	0.098
narirutin	Xenobiotics	Food Component/Plant	LC/MS Neg	HMDB32616	0.0307	0.0307	0.0307	0.0307	0.0307	0.0307	0.0307	0.0307	0.0307	0.0307	0.0307	0.0307	0.0307	0.0307	0.0307		0.0307	0.0307	0.0307	0.0307	0.0307	0.0307	0.0307	0.0307	0.0307	0.0307	0.0307	0.0307	0.0307	0.0307	0.0307	0.0307	0.0307	0.0307	0.0307	0.0307
N-carbamoylaspartate	Nucleotide	Pyrimidine Metabolism, Orotate containing	LC/MS Polar	HMDB00905	0.7492	1.4729	0.3529	0.1344	0.1344	0.1344	0.5401	1.0177	1.0027	0.1344	17.4407	8.9667	0.9973	0.1354	0.33		0.8216	17.2854	0.9823	0.8142	0.64	0.4674	0.1344	0.4712	10.3282	5.8868	0.7632	0.7926	12.1988	3.7729	5.6504	17.5276	0.1344	0.1344	0.1344	0.1422
N-delta-acetylornithine	Amino Acid	Urea cycle; Arginine and Proline Metabolism	LC/MS Pos		1.2651	1.0385	0.335	0.2848	1.7861	1.0364	0.9861	1.5946	1.9221	2.118	1.0008	0.6332	1.0329	1.7239	1.094		0.6107	0.535	0.4805	0.4068	0.491	1.666	1.0033	0.9967	1.1741	1.163	0.9992	8.1843	2.5016	1.8516	1.9701	0.8788	0.569	0.6128	0.0531	0.0144
N-formylmethionine	Amino Acid	Methionine, Cysteine, SAM and Taurine Metabolism	LC/MS Neg	HMDB01015	0.647	0.9844	0.6672	0.341	1.868	1.6688	0.5604	1.2827	5.7253	2.7181	1.1852	0.8411	1.9677	2.7019	1		0.5626	0.6542	0.3011	0.3729	1.5688	2.4318	0.6464	0.6678	2.7117	2.2996	0.4664	0.562	0.9872	1.7173	3.5068	2.6096	0.629	0.9725	0.0547	0.0468
N-formylphenylalanine	Amino Acid	Phenylalanine and Tyrosine Metabolism	LC/MS Neg		0.4752	0.9853	1.5095	0.6701	0.8956	1.1344	0.439	0.3792	1.1828	0.4929	1.2313	1.291	0.7725	0.5389	1.1059		1.2461	1.1129	0.9396	0.8484	1.6186	1.0147	0.7515	1.2252	0.7104	1.1892	0.1474	0.4361	1.7739	1.1779	1.0957	0.9951	1.6371	1.0661	0.1474	0.246
nicotianamine	Xenobiotics	Food Component/Plant	LC/MS Pos	HMDB03045	3.4564	2.1409	0.3582	0.8707	5.3721	2.4622	1.0483	0.4273	3.6644	1.5797	0.637	1.0431	0.1556	2.2437	1.2929		0.1556	1.2572	0.4426	0.4776	1.4202	0.1556	1	2.3606	0.7105	0.8436	0.1556	0.1556	0.1556	0.1556	2.7658	0.1556	0.1556	0.3727	0.1556	0.1556
nicotinamide	Cofactors and Vitamins	Nicotinate and Nicotinamide Metabolism	LC/MS Pos		2.0602	2.5636	1.0221	1.2367	0.8423	0.5688	4.8906	3.7467	0.9456	0.4361	0.6376	1.1465	0.7341	1.0544	4.7853		0.9779	1.3336	0.674	1.0329	0.7633	1.078	0.5979	0.6526	1.0717	1.3716	1.2291	5.7339	1.5115	1.2437	1.1658	0.6389	0.7833	0.8376	0.6327	0.6656
nicotinamide adenine dinucleotide (NAD+)	Cofactors and Vitamins	Nicotinate and Nicotinamide Metabolism	LC/MS Neg	HMDB11691	0.3163	0.3163	0.3163	0.3163	0.3163	0.3163	0.3163	0.3163	0.3163	0.3163	0.3163	0.3163	0.3163	0.3163	0.3163		0.3163	0.3163	0.3163	0.3163	0.3163	0.3163	0.3163	0.3163	0.3163	0.3163	0.3163	1.6837	0.3163	0.3163	0.3163	0.3163	0.3163	0.3163	0.3163	0.3163
nicotinate	Cofactors and Vitamins	Nicotinate and Nicotinamide Metabolism	LC/MS Pos		1.4678	1.2957	0.1808	0.1948	0.827	1.1026	1.7114	2.0426	2.94	3.0409	0.7268	0.8813	2.8658	3.1097	2.4407		0.3064	0.7153	1.0817	1.0146	0.9854	0.644	0.4529	1.6361	1.3214	1.1914	1.345	1.3254	0.5716	1.5391	0.4757	0.8264	0.9733	1.0452	0.1099	0.1165
nicotinate ribonucleoside	Cofactors and Vitamins	Nicotinate and Nicotinamide Metabolism	LC/MS Pos	HMDB00095	0.125	0.9202	0.125	0.125	0.125	0.125	86.5488	7.3681	1.097	1	0.1476	0.3092	0.5151	6.137	10.4576		0.125	0.125	0.125	0.125	0.4722	0.125	0.125	0.125	0.5853	1	0.3871	4.9352	0.125	0.125	0.125	0.125	0.125	0.125	0.125	0.125
N-linoleoylglycine	Lipid	Fatty Acid Metabolism(Acyl Glycine)	LC/MS Neg	HMDB00824	0.1915	0.1915	0.1915	0.1915	0.1915	0.4292	0.1915	0.1915	0.1915	0.5609	3.2783	1.2303	0.4402	0.1915	0.1915		0.1915	0.1915	0.1915	0.1915	2.5405	1.1429	1.0205	0.3546	0.1915	0.1915	0.1915	0.1915	1	0.4844	0.1915	4.3293	0.1915	0.1915	0.1915	0.1915
N-methylhydantoin	Amino Acid	Creatine Metabolism	LC/MS Neg	HMDB00562	0.292	0.7258	0.1416	0.3264	0.9995	7.5905	0.827	1.9965	0.1416	1.0824	0.5594	0.5805	19.2253	10.4852	0.3405		0.2093	1.0005	0.9524	1.4077	0.1416	0.1416	1.361	1.0291	554.83	6.809	0.6875	1.2666	18.1262	0.2544	1.439	3.2301	1	0.8579	0.1416	0.1991
N-methylphenylalanine	Amino Acid	Phenylalanine and Tyrosine Metabolism	LC/MS Pos		0.2573	0.4454	0.1121	0.1121	1.3784	1	1.0345	2.2056	0.2819	0.6195	2.1035	2.8733	2.9273	2.6717	18.6143		8.0453	0.9501	7.8845	3.9679	0.4998	0.5372	0.8317	0.7598	1.1712	2.7431	1	1.9109	5.3936	0.7141	0.8557	2.2689	0.5579	0.509	0.1121	0.263
N-methylpipecolate	Xenobiotics	Chemical	LC/MS Pos		0.7335	0.9311	0.9571	1.605	0.5706	0.5315	0.873	1.2758	0.2592	0.8598	1.104	1.7666	0.5468	0.8304	1.2482		0.5334	0.585	2.2318	1.602	0.2726	0.3898	0.5829	0.5179	0.9567	1.2821	0.8068	0.4254	2.0977	1.5273	0.4552	0.6585	1.2486	0.896	1.3886	0.8794
N-methylproline	Amino Acid	Urea cycle; Arginine and Proline Metabolism	LC/MS Pos	HMDB03357	0.0709	0.135	0.4664	0.6283	12.4395	7.4676	0.1111	1.171	0.6253	9.39	1	1.2448	2.6718	3.6227	0.3191		0.9404	0.3794	0.3161	0.674	6.9291	1	0.8123	0.6594	2.166	13.03	0.1066	0.2062	3.4458	1.0517	0.0583	0.0467	0.0286	0.0286	0.6036	0.7437
N-methyltryptophan	Amino Acid	Tryptophan Metabolism	LC/MS Pos		0.8176	0.1495	0.0949	0.0949	0.2453	1.0306	30.7507	13.371	0.0949	0.0949	1.1241	0.0949	1	0.0949	0.6592		0.9694	4.4006	0.0949	0.0949	2.3726	0.1274	0.4319	0.1272	0.287	0.0949	0.0949	3.5596	0.3194	0.2701	1.2317	1.8993	0.9308	0.0949	0.0949	0.0949
N-methyltyrosine	Amino Acid	Phenylalanine and Tyrosine Metabolism	LC/MS Pos		9.5668	27.6357	10.6833	17.5901	0.264	0.1577	12.2621	21.7245	0.0124	0.0124	0.0634	0.0315	0.0368	0.0309	2.7653		11.218	13.1509	11.4256	0.2836	0.2811	0.0505	9.4567	9.408	0.1411	0.8907	2.9522	1.8688	0.0687	0.0565	1	1.8572	2.3933	1.9792	4.3694	3.197
nobiletin	Xenobiotics	Food Component/Plant	LC/MS Pos		0.3717	0.3717	0.3717	0.3717	0.3717	0.3717	0.3717	0.3717	0.3717	1.6283	0.3717	0.3717	0.3717	0.3717	0.3717		0.3717	0.3717	0.3717	0.3717	0.3717	0.3717	0.3717	0.3717	0.3717	0.3717	0.3717	0.3717	0.3717	0.3717	0.3717	0.3717	0.3717	0.3717	0.3717	0.3717
N-octanoylglycine	Lipid	Fatty Acid Metabolism(Acyl Glycine)	LC/MS Neg	HMDB02013	0.4382	0.4382	0.4382	0.4382	0.4382	0.4382	0.4382	0.4382	0.4382	0.4382	1.3954	0.4382	0.4382	0.4382	0.4382		0.4382	0.4382	0.4382	0.4382	0.4382	0.4382	0.4382	1.5011	0.4382	0.4382	0.4382	0.4382	1	0.4382	1.1005	0.8982	0.4382	0.4382	0.4382	0.4382
N-oleoyltaurine	Lipid	Endocannabinoid	LC/MS Neg		0.2003	0.2003	0.2003	0.2003	0.2003	0.2003	0.2003	0.2003	0.2003	0.3421	0.2003	0.2003	2.2198	1	0.2003		0.2003	0.2003	0.2003	0.2003	1.065	1	0.2003	0.2003	0.2003	0.2003	0.2003	0.2003	0.2003	0.2003	0.2003	0.2003	0.2003	0.2003	0.2003	0.2003
nomilin	Xenobiotics	Food Component/Plant	LC/MS Pos		0.8311	0.8311	0.8311	0.8311	0.8311	0.8311	0.8311	0.8311	0.8311	1.1689	0.8311	0.8311	0.8311	0.8311	0.8311		0.8311	0.8311	0.8311	0.8311	0.8311	0.8311	0.8311	0.8311	0.8311	1	0.8311	0.8311	0.8311	0.8311	0.8311	0.8311	0.8311	0.8311	0.8311	0.8311
nonadecanoate (19:0)	Lipid	Long Chain Fatty Acid	LC/MS Neg	HMDB00220	1.677	2.5192	2.4389	1.7866	0.599	0.2607	2.1555	0.7304	0.8096	1.3646	0.5628	1.6703	0.9948	0.6573	1.6624		2.0925	2.5579	0.7077	1.8031	1.5969	0.448	0.3686	0.4192	2.576	2.7689	1.3319	13.8308	0.4663	2.7273	0.7579	1.284	0.326	0.3894	0.5257	0.6519
norfluoxetine	Xenobiotics	Drug	LC/MS Pos		0.0414	0.0414	0.0414	0.0414	0.0414	0.0414	0.0414	0.0414	0.8743	0.0414	0.0414	0.0414	0.0414	0.0414	0.0414		0.0414	0.0414	0.0414	0.0414	0.0414	1.0688	0.0414	0.0414	0.9312	0.0414	0.0414	0.0414	0.0414	0.0414	0.0414	0.0414	0.0414	0.0414	0.0414	0.0414
norophthalmate*	Amino Acid	Glutathione Metabolism	LC/MS Pos		0.6124	1	0.1923	0.1923	0.1923	87.7802	0.1923	0.1923	0.8581	1.1865	0.9969	0.8259	0.1923	1.0031	0.9815		0.1923	0.6617	1.288	0.1923	1.1129	0.5262	0.1923	0.2347	3.967	0.1923	0.2521	2.0939	0.716	0.1923	0.1923	131.981	0.1923	0.1923	0.8671	20.8628
norvaline	Amino Acid	Urea cycle; Arginine and Proline Metabolism	GC/MS	HMDB00679	0.9228	1.1125	0.3782	0.3391	0.5992	0.9083	0.7847	0.9246	24.2525	0.9222	0.8487	0.9552	2.8598	3.3572	0.3863		0.3223	0.7127	0.3276	1.7244	4.4378	2.8531	16.1638	2.997	3.5304	1.0909	0.3155	0.3155	3.862	2.0347	0.3155	1.2136	0.3155	0.5258	0.3155	0.3155
N-palmitoyl glycine	Lipid	Fatty Acid Metabolism(Acyl Glycine)	LC/MS Neg	HMDB00808	0.5832	0.3502	3.0524	0.3502	0.3502	0.3502	0.3502	0.3502	0.3502	0.3502	0.7366	2.7145	0.3502	3.754	0.5336		1	0.3502	0.3502	0.3502	0.5154	0.3502	0.3502	0.3502	1.7972	0.3502	0.8645	0.3502	2.634	1	1.1204	0.3502	0.534	0.3502	0.3502	0.3502
N-palmitoyl-sphingosine*	Lipid	Sphingolipid Metabolism	LC/MS Polar		0.9293	1.5339	0.9511	1	0.6165	0.2727	1.2089	1.1379	2.0027	0.5551	0.2727	0.2727	1.6142	2.1201	1		0.2727	0.2727	2.4554	0.6023	2.2173	2.8086	0.9496	0.4906	1.5328	1.1716	2.7631	2.2409	1.4702	1.3609	0.8121	1.5979	1.1491	0.5382	0.2727	0.9362
N-palmitoyltaurine	Lipid	Endocannabinoid	LC/MS Neg	HMDB04705	0.572	0.572	0.572	0.572	0.572	0.572	0.572	0.572	0.572	0.572	0.572	0.572	1.428	0.572	0.572		0.572	0.572	0.572	0.572	0.572	0.572	0.572	0.572	0.572	0.572	0.572	0.572	0.572	0.572	0.572	0.572	0.572	0.572	0.572	0.572
N-propionylalanine	Amino Acid	Alanine and Aspartate Metabolism	LC/MS Neg		0.2434	0.071	0.1277	0.1356	2.9262	1.6429	0.1226	0.3435	0.795	2.0302	3.6406	1.8379	1.9731	2.2634	0.0314		0.0314	0.2603	0.2081	1.0172	0.3501	0.9693	1.561	1.9374	0.5207	1.8973	0.0314	0.0511	5.5397	1.6616	2.5324	3.0281	0.3488	0.8498	0.0381	0.0757
N-propionylmethionine	Xenobiotics	Chemical	LC/MS Neg	HMDB05007	0.0402	0.0623	0.0895	0.0184	11.9183	5.8933	0.0788	1	1.5664	3.1514	6.3201	0.7017	1.4104	1	0.0893		3.1441	0.4674	1.2245	0.7237	0.5532	1.8332	1.5026	2.7553	2.465	3.449	0.0182	0.0276	13.8871	5.4017	6.5067	7.7803	2.2968	4.4067	0.0182	0.0182
N-stearoyltaurine	Lipid	Endocannabinoid	LC/MS Neg		1	1	1	1	1	1	1	1	1	1	1	1	1	1	1		1	1	1	1	1	1	1	1	1	1	1	1	1	1	1	1	1	1	1	1
O-acetylhomoserine	Amino Acid	Glycine, Serine and Threonine Metabolism	LC/MS Polar		1.6948	1.8216	1.1049	0.745	3.5537	0.1705	2.8159	0.8756	0.1705	0.1705	2.1385	2.9697	0.7111	0.7987	3.6498		1.4103	0.8589	0.9153	0.322	0.2244	0.512	0.3439	0.3641	0.1705	0.1705	0.715	0.5843	0.237	0.1705	0.6093	0.1705	1.0549	0.4869	2.627	3.9654
octadecanedioate	Lipid	Fatty Acid, Dicarboxylate	LC/MS Neg	HMDB00893	5.4747	2.6803	1.2595	0.7405	0.5403	0.4555	4.9535	2.4627	0.0144	0.1059	0.0144	0.0144	0.0144	0.0144	0.8825		4.7249	2.4527	2.5965	2.7676	0.1004	0.6368	0.0144	0.0144	0.0144	0.056	1.0235	2.1783	0.5746	1.5512	0.1312	1.1937	1.3963	2.063	1	0.999
octaethylene glycol	Xenobiotics	Chemical	LC/MS Pos		0.2323	0.157	4.1374	5.0451	0.2632	0.2518	0.6134	0.7592	0.5533	0.3621	0.3755	0.3006	0.6067	1.2586	0.7414		1.1624	0.1845	2.7908	12.8562	0.3842	1.0867	1.5522	0.5887	0.2937	0.3308	0.4751	0.5872	45.4282	21.9604	0.4351	0.2901	5.7812	1.6924	6.5382	7.2274
octanoylcarnitine	Lipid	Fatty Acid Metabolism(Acyl Carnitine)	LC/MS Pos		0.8549	1.7806	0.5496	0.3693	0.3693	0.3693	0.3693	0.4306	0.3693	0.3693	0.3693	0.3693	0.3693	0.3693	0.3693		1	1.5374	1.6945	0.3693	0.9607	0.5184	0.3693	0.3693	0.3693	5.5488	0.3693	1	4.3556	0.3693	0.3693	1.959	1.1422	0.6713	0.3693	0.3693
o-hydroxyatorvastatin	Xenobiotics	Drug	LC/MS Neg	HMDB04999	0.8624	0.8624	0.8624	0.8624	0.8624	0.8624	0.8624	0.8624	0.8624	0.8624	0.8624	0.8624	0.8624	0.8624	0.8624		0.8624	0.8624	0.8624	0.8624	0.8624	0.8624	0.8624	0.8624	0.8624	0.8624	0.8624	0.8624	0.8624	0.8624	0.8624	0.8624	1.1376	0.8624	0.8624	0.8624
o-hydroxyatorvastatin lactone	Xenobiotics	Drug	LC/MS Pos	HMDB05000	0.992	0.992	0.992	0.992	0.992	0.992	0.992	0.992	0.992	0.992	0.992	0.992	0.992	0.992	0.992		0.992	0.992	0.992	0.992	0.992	0.992	0.992	0.992	0.992	0.992	0.992	0.992	0.992	0.992	0.992	0.992	1.008	0.992	0.992	0.992
oleamide	Lipid	Fatty Acid, Amide	LC/MS Neg	HMDB00792	3.9968	14.53	3.0422	1.4779	1.2143	0.3848	3.4208	1.4144	0.7301	0.7144	0.7866	2.4906	3.5328	0.8068	2.1041		2.3821	1.415	0.5743	1.3299	0.9429	0.7581	1.2049	0.6702	0.4049	1.0435	1.7364	13.7128	0.7944	1.1932	0.7134	1.4516	0.752	0.524	1.4371	0.7358
oleanolate	Xenobiotics	Food Component/Plant	GC/MS	HMDB05810	2.51	1.9798	2.8024	0.3199	1.913	2.5008	3.0757	4.8295	0.0642	0.0876	0.0642	0.1599	0.1455	0.0642	0.4314		0.8408	5.3139	0.3201	0.1202	0.3312	0.8309	0.2108	0.2723	0.1185	0.0642	0.8799	0.8195	1.3163	7.8366	10.9768	0.1851	1.125	0.6748	0.5685	4.951
oleate (18:1n9)	Lipid	Long Chain Fatty Acid	GC/MS	HMDB02000	1.0363	0.7715	0.6096	0.2006	1.5998	5.0696	2.4803	0.679	4.2188	0.808	2.7861	3.2248	5.0735	0.4555	0.6382		0.3243	0.6566	0.4488	1.6448	3.1148	0.8139	6.0945	1.3976	0.339	0.9078	0.309	0.6443	0.2973	1.8248	0.4497	1.2452	1.192	0.6709	0.6342	0.5389
oleic ethanolamide	Lipid	Endocannabinoid	LC/MS Neg	HMDB10734	1.8058	1.337	0.2604	0.1308	0.9502	0.0318	0.6353	0.5547	7.6485	5.9981	18.1473	65.5085	7.657	55.0552	0.2769		1.0498	0.8404	0.5013	2.4272	29.5117	31.1174	0.5277	0.8946	74.2938	84.8059	0.1594	1.7954	0.5393	1.7154	0.3648	1.4385	0.3075	0.115	0.318	0.0918
oleoylcarnitine	Lipid	Fatty Acid Metabolism(Acyl Carnitine)	LC/MS Pos	HMDB13127	0.1762	0.1762	0.1762	0.1762	0.1934	0.1762	0.1762	0.1762	0.8939	1	0.1762	0.1762	1.7879	7.171	0.1762		0.1762	0.1762	0.1762	0.1762	5.4583	1.2192	0.1762	0.1762	0.1762	0.7808	0.1762	0.1762	0.1762	0.1762	0.1762	0.1762	0.1762	0.1762	0.1762	0.1762
oleoyl-linoleoyl-glycerophosphocholine (1)*	Lipid	Phosphatidylcholine (PC)	LC/MS Polar		1	1	1	1	1	1	1	1	1	1	1	1	1	1	1		1	1	1	1	1	1	1	1	1	1	1	1	1	1	1	1	1	1	1	1
oleoyl-linoleoyl-glycerophosphocholine (2)*	Lipid	Phosphatidylcholine (PC)	LC/MS Polar		0.5775	0.5775	0.5775	0.5775	0.5775	0.5775	0.5775	0.5775	1.4225	0.5775	0.5775	0.5775	0.5775	0.5775	0.5775		0.5775	1	0.5775	0.5775	0.5775	0.5775	0.5775	0.5775	0.5775	0.5775	0.5775	0.5775	0.5775	0.5775	0.5775	0.5775	0.5775	0.5775	0.5775	0.5775
oleoyl-linoleoyl-glycerophosphoinositol (1)*	Lipid	Phosphatidylinositol (PI)	LC/MS Polar		1	1	1	1	1	1	1	1	1	1	1	1	1	1	1		1	1	1	1	1	1	1	1	1	1	1	1	1	1	1	1	1	1	1	1
ophthalmate	Amino Acid	Glutathione Metabolism	LC/MS Pos	HMDB00656	0.2821	4.6751	0.2821	4.7609	0.2821	0.2821	0.2821	1	0.2821	0.2821	0.2821	0.2821	0.2821	0.2821	0.2821		0.2821	0.2821	0.2821	0.2821	0.2821	0.2821	0.7077	0.2821	0.2821	0.2821	0.2821	0.7546	0.2821	0.2821	0.2821	1.7268	0.2821	0.2821	1.2454	0.2821
ornithine	Amino Acid	Urea cycle; Arginine and Proline Metabolism	LC/MS Pos	HMDB00517	0.1874	0.1538	0.1696	0.1036	5.3633	5.5186	0.2019	0.923	6.1472	2.7898	3.5267	1.9668	1.6177	1	0.1236		0.4911	1.3072	0.8578	1.243	0.9471	2.9168	2.6294	4.1512	3.0769	1.4902	0.1156	0.3536	19.1268	9.9997	9.3709	11.1209	0.226	0.3323	0.0069	0.0069
orotate	Nucleotide	Pyrimidine Metabolism, Orotate containing	LC/MS Polar	HMDB00912	0.2734	0.2206	0.5903	0.1558	0.4756	1.4563	0.1493	1.163	5.1322	3.4002	7.1809	3.0719	5.156	0.7913	0.0421		0.4588	4.2145	3.158	4.3347	3.0206	1.3632	0.969	3.2067	0.5434	0.9017	0.2824	0.3138	3.2386	4.8087	2.2231	8.3169	0.3461	0.2435	0.1111	0.2604
O-sulfo-L-tyrosine	Xenobiotics	Chemical	LC/MS Neg	HMDB01895	0.0399	0.0399	0.0399	0.0399	0.0399	0.3612	0.0399	0.0399	47.0083	11.6836	10.056	0.895	8.9664	9.1525	0.0399		0.0399	0.7878	0.0399	0.2189	0.7242	5.4043	0.4519	1.1418	3.6792	3.7807	0.0399	0.0399	0.4058	0.0399	1	2.105	0.4212	0.7652	0.0399	0.0399
oxalate (ethanedioate)	Cofactors and Vitamins	Ascorbate and Aldarate Metabolism	LC/MS Polar	HMDB06809	1.2064	0.9458	0.4021	0.5139	0.5813	1.1308	1.2478	1.6976	0.525	0.5562	2.2442	1.203	1.5492	0.9401	1.326		1.3353	2.6017	0.6662	1.0419	4.5867	0.5255	1.1736	0.633	1.2046	0.9581	1.7691	0.8719	1.8747	1.7095	0.5766	0.8532	0.6702	0.5599	0.5373	0.3902
oxaloacetate	Energy	TCA Cycle	LC/MS Neg	HMDB00072	0.132	0.132	0.132	0.132	0.132	0.132	0.132	0.132	20.1359	6.6872	0.132	0.132	0.6919	1.0498	0.5161		0.2386	1.1743	0.132	0.132	0.1751	1.2126	0.132	1.0743	0.132	0.132	0.3202	0.132	0.132	0.132	1	1.2789	0.132	0.132	0.132	0.132
oxypurinol	Xenobiotics	Drug	LC/MS Polar	HMDB14487	0.9305	0.9305	0.9305	0.9305	0.9305	0.9305	0.9305	0.9305	0.9305	0.9305	0.9305	0.9305	0.9305	0.9305	0.9305		0.9305	0.9305	0.9305	0.9305	0.9305	0.9305	0.9305	0.9305	0.9305	0.9305	0.9305	0.9305	0.9305	0.9305	0.9305	0.9305	0.9305	1.0695	0.9305	0.9305
palmitate (16:0)	Lipid	Long Chain Fatty Acid	LC/MS Neg	HMDB00947	1.4961	2.0119	2.212	1.2144	0.5984	0.2716	1.5293	0.6002	1.2175	1.1886	0.8265	2.056	1.3424	0.5452	0.9756		2.0123	2.0005	0.6414	1.31	2.1006	0.4392	0.5333	0.3335	1.6334	2.0216	1.0244	5.5109	0.2854	2.606	0.4489	1.0924	0.4151	0.1349	0.6281	0.2996
palmitoleate (16:1n7)	Lipid	Long Chain Fatty Acid	LC/MS Neg		2.0213	2.7589	0.9068	0.6489	0.5824	0.4819	1.638	0.7709	0.5723	1.2515	1.1099	4.0609	1.6266	2.1362	0.8378		1.0932	0.8587	0.5445	1.7434	2.0112	2.1912	0.7534	0.3804	6.3426	21.9167	0.3724	2.0983	0.2609	2.2567	0.323	1.0095	0.9905	0.1646	0.2517	0.2645
palmitoyl ethanolamide	Lipid	Endocannabinoid	LC/MS Neg	HMDB00525	1.1893	0.8691	0.9188	0.7241	1.224	0.5228	0.7569	0.6834	2.168	1.5949	1.4454	6.8761	3.9107	21.3776	0.618		1.1598	0.8626	1.052	1.4337	14.5989	9.2343	0.7962	0.8967	10.8428	22.0695	0.6807	1.0413	1.2028	1.8088	0.6219	0.9587	0.7009	0.5394	0.6439	0.5298
palmitoylcarnitine	Lipid	Fatty Acid Metabolism(Acyl Carnitine)	LC/MS Pos		0.0722	0.0722	0.0722	0.0722	0.0722	0.0722	0.0722	0.0722	1.434	1	0.7647	0.1777	2.1115	9.2916	0.0722		0.0722	0.0722	0.0722	0.0722	5.5537	2.7303	0.0722	0.0722	1	1.283	0.0722	0.0722	0.0722	0.0722	0.0722	0.0722	0.0722	0.0722	0.0722	0.0722
palmitoyl-linoleoyl-glycerophosphocholine (1)*	Lipid	Phosphatidylcholine (PC)	LC/MS Polar	HMDB61696	1	1	1	1	1	1	1	1	1	1	1	1	1	1	1		1	1	1	1	1	1	1	1	1	1	1	1	1	1	1	1	1	1	1	1
palmitoyl-linoleoyl-glycerophosphocholine (2)*	Lipid	Phosphatidylcholine (PC)	LC/MS Polar		1	1	1	1	1	1	1	1	1	1	1	1	1	1	1		1	1	1	1	1	1	1	1	1	1	1	1	1	1	1	1	1	1	1	1
palmitoyl-linoleoyl-glycerophosphoinositol (1)*	Lipid	Phosphatidylinositol (PI)	LC/MS Polar		0.3463	0.3463	0.3463	0.3463	0.3463	0.3463	0.3463	0.3463	5.1988	0.3463	0.3463	0.3463	0.3463	0.3463	0.3463		0.3463	3.1028	0.3463	0.3463	1.5323	0.3463	0.3463	0.3463	0.4677	0.3463	0.3463	1	0.3463	1.0839	0.3463	0.3463	0.3463	0.3463	0.3463	0.3463
palmitoyl-oleoyl-glycerophosphocholine (1)*	Lipid	Phosphatidylcholine (PC)	LC/MS Polar		1	1	1	1	1	1	1	1	1	1	1	1	1	1	1		1	1	1	1	1	1	1	1	1	1	1	1	1	1	1	1	1	1	1	1
palmitoyl-oleoyl-glycerophosphoglycerol (2)*	Lipid	Lysolipid	LC/MS Polar	HMDB61695	1	1	1	1	1	1	1	1	1	1	1	1	1	1	1		1	1	1	1	1	1	1	1	1	1	1	1	1	1	1	1	1	1	1	1
p-aminobenzoate (PABA)	Xenobiotics	Benzoate Metabolism	LC/MS Pos	HMDB02075	1.7849	2.1041	0.836	0.6228	0.1273	0.1645	1.3613	0.7981	0.1553	0.0879	1.4777	2.0061	0.4805	1.1084	0.8916		0.8808	2.1462	1.0288	0.8219	1.5815	1.5358	0.9712	0.3415	0.3189	0.0775	2.5344	2.5214	1.1324	1.3412	1.1169	0.4382	1.5272	1.1353	0.6724	0.5899
pantothenate	Cofactors and Vitamins	Pantothenate and CoA Metabolism	LC/MS Pos	HMDB00079	1.4404	1.0283	0.1165	0.3319	0.877	0.7888	0.6428	1.4274	3.0856	3.6522	1.2412	1.1028	1.5038	1.0402	1.4454		0.2732	0.3535	1.0655	1.1368	0.8612	0.9717	0.7883	1.6264	1.6527	1.3679	0.9316	0.9598	2.4828	3.2429	0.6573	1.3017	0.53	0.7799	0.8717	0.6519
paraxanthine	Xenobiotics	Xanthine Metabolism	LC/MS Pos	HMDB00017	1	0.3325	0.0078	0.0078	2.2327	1.9634	0.0937	0.5165	3.1325	0.3763	19.1325	16.0813	5.7026	13.8256	0.4511		0.3887	0.6738	0.0078	2.737	0.1882	0.6529	4.0039	5.9041	6.1524	4.44	0.0557	0.0374	1.4938	4.6869	0.1609	0.0078	0.5062	0.4742	0.0302	0.0366
p-cresol	Amino Acid	Phenylalanine and Tyrosine Metabolism	LC/MS Neg	HMDB01858	0.6616	1.2064	2.9713	0.6319	0.0181	0.883	1.8297	2.816	0.0181	0.0463	2.161	2.5329	0.6556	1.9839	0.4467		1.09	1.7454	2.4065	0.91	0.7596	3.8412	2.3302	0.6959	0.6887	0.1414	1	0.4287	3.2665	0.3111	0.6516	0.9225	4.4024	2.2934	0.6885	0.4903
p-cresol sulfate	Amino Acid	Phenylalanine and Tyrosine Metabolism	LC/MS Neg	HMDB11635	0.4891	0.3253	0.0866	0.1079	0.0328	0.2976	1	0.8843	0.1229	0.0328	15.0938	6.7459	20.5309	11.5436	0.372		0.2186	0.6505	0.404	0.8385	2.3176	5.396	1.0922	0.7232	1.2841	1.7357	0.8944	1.1488	0.5791	0.2709	0.6753	1.3849	1.8736	2.3981	0.8153	0.3726
pelargonate (9:0)	Lipid	Medium Chain Fatty Acid	LC/MS Neg	HMDB31193	9.5967	3.1321	0.7258	0.5423	0.9153	0.4626	1.4907	1.1301	0.8756	1.0071	0.8005	0.7051	0.8263	0.9929	1.3077		6.7291	0.452	0.9555	0.6256	0.8909	1.0423	0.7584	0.9577	1.1511	1.0443	1.3673	1.8569	0.9166	0.6906	0.9606	0.6671	2.0526	2.2235	1.4532	1.4009
pentadecanoate (15:0)	Lipid	Long Chain Fatty Acid	LC/MS Neg	HMDB00511	3.6997	6.0304	4.6465	2.7178	0.6951	0.278	2.044	1.8352	0.2521	0.8999	1.0193	2.4557	0.6377	0.3892	2.0509		4.3133	1.9573	1.48	1.3615	0.4938	0.6979	0.2807	0.324	1.0712	0.9217	1.1545	6.4317	0.6438	1.3538	0.7138	2.1985	0.9807	0.2924	0.923	0.4407
pentaethylene glycol	Xenobiotics	Chemical	LC/MS Pos		0.9799	0.6626	11.0105	13.527	0.9499	0.3433	0.9362	0.8974	0.96	1.1623	0.7848	0.7713	1.1365	1.04	0.6825		0.8846	0.7044	0.3433	0.3433	1.0201	1.1378	1.1681	1.5889	0.8889	0.8753	0.6131	0.7618	2.0112	1.7673	0.6832	0.6479	1.1771	0.9458	4.159	4.9372
phenethylamine	Amino Acid	Phenylalanine and Tyrosine Metabolism	LC/MS Pos	HMDB02017	0.4636	0.3218	0.8763	0.7003	1.989	7.7108	0.7227	0.7908	156.848	9.7985	1.3865	0.8093	3.1493	3.1684	0.38		1.5694	0.9289	0.9746	0.7133	22.7353	43.3168	1.4422	1.506	6.3744	0.6056	0.2746	0.3227	1.282	0.6076	1.4932	1.0002	0.4765	0.9998	0.2804	0.2308
phenol sulfate	Amino Acid	Phenylalanine and Tyrosine Metabolism	LC/MS Neg	HMDB60015	0.1212	0.1212	0.1212	0.1212	0.1212	0.1212	0.1212	0.1212	0.1212	0.1212	1	0.5094	16.5987	10.3888	0.1212		0.1212	0.1212	0.1212	0.1212	7.6947	6.2582	0.1212	0.1212	0.9465	1.0535	0.1212	0.1212	0.1417	0.1212	0.1212	0.1212	0.1212	0.1212	0.1212	0.1212
phenylacetate	Amino Acid	Phenylalanine and Tyrosine Metabolism	LC/MS Neg	HMDB00209	0.9109	1.0593	0.5506	0.3593	1.8237	0.9749	2.1095	2.0887	0.4016	1.1603	1.3296	1.8373	1.1624	1.6708	0.7819		0.5262	0.6403	1.3283	0.7593	2.0791	1.9261	2.033	0.952	0.6685	1.3237	0.9638	1.1455	1.4463	0.6495	0.8584	1.0362	2.1445	1.6219	0.3309	0.2574
phenylacetylglutamine	Amino Acid	Phenylalanine and Tyrosine Metabolism	LC/MS Neg	HMDB06344	0.2106	0.2106	0.4875	0.4315	1.0256	2.2582	0.2106	0.2106	30.2053	0.2106	0.2106	0.2106	18.1061	0.7827	0.7105		1.7053	1.3901	0.2106	0.2106	0.8547	1.0048	4.7918	21.9958	0.2106	0.2106	6.6972	1	2.0984	1.5459	0.2684	1.4317	0.6872	0.7287	0.2106	0.2106
phenylacetylglycine	Amino Acid	Phenylalanine and Tyrosine Metabolism	LC/MS Neg	HMDB00821	1.8476	0.4207	1.291	0.985	2.1288	3.0791	0.3472	0.5175	4.534	0.3512	1.6547	1	0.0477	0.4116	1.1201		1.9477	1.9666	0.6154	0.6557	1.0093	1.7152	0.975	1.2977	0.3042	1.3151	0.0477	0.4565	11.1882	4.5879	5.4226	4.6455	2.1543	1.4601	0.154	0.2234
phenylalanine	Amino Acid	Phenylalanine and Tyrosine Metabolism	LC/MS Pos	HMDB00159	0.3332	0.4304	0.2472	0.123	1.9418	1.9298	0.2116	0.5487	2.9593	1.8358	2.0885	1.1276	1.5553	0.8542	0.3888		0.5722	1.0972	1.0025	0.7833	0.9356	2.0304	0.9517	1.7634	1.4857	1.1263	0.322	0.2913	4.1403	2.7893	2.4681	3.0836	1.0602	1.4781	0.0539	0.0228
phenylalanylalanine	Peptide	Dipeptide	LC/MS Pos		1.0666	1.0047	0.2358	0.1905	0.6102	0.2634	1.1708	0.6683	3.3689	4.6412	0.4133	1.087	5.6828	1.6561	2.2894		1.2898	1.2877	0.4297	1.1682	0.8423	1.8827	2.4302	1.0262	0.3665	0.2011	0.3813	0.6152	0.913	2.7525	0.7569	0.4471	1.5415	1.7475	0.5035	0.3845
phenylalanylglycine	Peptide	Dipeptide	LC/MS Pos		0.7846	0.9192	0.2212	0.1718	0.4529	0.2485	1.2871	0.887	4.1549	2.9522	0.706	1.6235	6.6356	1.7842	1.3359		1.4504	1.2603	0.7681	1.2853	1.1504	2.6512	1.9487	1.0808	0.529	0.403	0.6391	0.7771	1.3215	2.1293	0.6045	0.4244	1.0291	0.9709	0.0938	0.0502
phenyllactate (PLA)	Amino Acid	Phenylalanine and Tyrosine Metabolism	LC/MS Neg	HMDB00779	0.0363	0.0306	0.329	0.1129	1.0769	1.3583	0.0208	1.4246	16.0751	3.0057	6.1794	0.6025	2.5454	0.8112	0.0801		0.1862	2.2874	0.347	0.334	0.4028	4.2001	0.3521	0.9231	2.9483	0.7176	0.0491	0.0474	33.067	28.2649	11.7392	8.1522	1.1888	1.699	0.1283	0.0787
phenylpropionylglycine	Amino Acid	Phenylalanine and Tyrosine Metabolism	LC/MS Neg	HMDB00860	0.1078	0.1078	0.1078	0.1078	0.1078	0.1078	0.1078	0.1078	0.1078	0.1078	0.1078	0.1078	0.1078	0.1078	0.1078		0.1078	0.4226	0.6329	0.1078	0.1078	0.1078	1	8.2666	0.1078	0.1078	0.1078	0.1078	1.1649	0.9721	1.0279	1.2245	0.1078	0.2306	0.1078	0.1078
phenylpyruvate	Amino Acid	Phenylalanine and Tyrosine Metabolism	LC/MS Neg	HMDB00205	0.3665	0.6474	0.9268	0.5067	3.5316	5.2699	0.1126	0.444	3.1452	2.2307	0.8236	0.0897	2.8539	0.7637	0.3788		1.1443	4.2014	0.9409	0.6413	1.3674	2.8597	0.7843	2.0417	0.5031	1.7452	0.8472	0.6504	1.5275	0.9061	1	10.2841	1.8913	2.4054	1.7558	1.8838
pheophorbide A	Xenobiotics	Food Component/Plant	LC/MS Pos	HMDB02994	0.2328	0.2328	0.2328	1.613	0.2328	0.2328	0.2328	0.2328	0.8492	0.2328	0.2328	0.2328	0.2328	0.2328	1.772		0.9228	1.0772	0.2328	0.2328	0.2328	0.2535	0.2328	0.2328	4.933	10.3176	0.2328	1	0.6419	0.2415	7.6453	0.2328	0.2328	0.2328	0.2328	0.2328
phosphate	Energy	Oxidative Phosphorylation	GC/MS		0.8519	1.0397	0.7486	0.9593	0.4987	2.8899	1.5183	2.1529	3.9639	1.0486	1.5878	4.8354	0.6971	0.9514	0.2947		2.1815	4.5683	1.0972	1.568	1.4862	0.2483	3.0025	0.6708	0.4713	0.3461	0.4433	1.716	0.2577	11.776	0.2528	1.1306	0.2306	0.2264	0.1324	0.1245
p-hydroxyatorvastatin	Xenobiotics	Drug	LC/MS Neg	HMDB01921	0.828	0.828	0.828	0.828	0.828	0.828	0.828	0.828	0.828	0.828	0.828	0.828	0.828	0.828	0.828		0.828	0.828	0.828	0.828	0.828	0.828	0.828	0.828	0.828	0.828	0.828	0.828	0.828	0.828	0.828	0.828	1.172	0.828	0.828	0.828
p-hydroxyatorvastatin lactone	Xenobiotics	Drug	LC/MS Pos	HMDB14703	0.9173	0.9173	0.9173	0.9173	0.9173	0.9173	0.9173	0.9173	0.9173	0.9173	0.9173	0.9173	0.9173	0.9173	0.9173		0.9173	0.9173	0.9173	0.9173	0.9173	0.9173	0.9173	0.9173	0.9173	0.9173	0.9173	0.9173	0.9173	0.9173	0.9173	0.9173	1.0827	0.9173	0.9173	0.9173
p-hydroxybenzaldehyde	Xenobiotics	Benzoate Metabolism	LC/MS Neg	HMDB03701	1.0093	0.9841	1.4375	0.1622	33.2584	6.9155	0.5007	0.1622	0.1622	0.1622	0.1622	1.1038	0.9579	0.4762	1.099		0.1622	2.4384	0.7647	0.6021	0.6689	1.7285	0.6781	1.2544	0.1622	5.4182	0.7763	1.3576	2.8528	0.9578	1.0183	0.6652	0.9817	1.1802	0.5619	0.7738
phytanate	Xenobiotics	Food Component/Plant	LC/MS Neg	HMDB00954	2.8534	3.015	1.6937	1.6103	0.498	0.0714	0.3673	0.3467	0.1354	1.6566	0.1556	0.9164	0.3238	1.4424	2.1446		1	1.8825	2.4839	0.6112	1.7248	3.1279	0.047	0.1346	11.7004	25.9618	9.6612	38.2643	3.0421	1.7025	1.0549	0.8665	1.508	0.4057	0.4328	0.9451
phytol	Xenobiotics	Food Component/Plant	GC/MS	HMDB29200	0.7562	1.5528	0.7148	0.9179	0.6599	0.4602	0.8674	0.811	0.2102	1	0.6505	0.4594	1.248	1.0892	3.0617		2.5328	1.3804	0.7893	1.3339	0.2102	1.3715	0.8713	0.6371	1.1694	4.0727	0.2987	1.1743	2.5309	0.6638	2.5942	1.0745	0.2724	0.3195	0.5875	0.672
phytosphingosine	Lipid	Sphingolipid Metabolism	LC/MS Pos	HMDB31074	0.2389	0.2983	0.1937	1.0826	1.9824	1.0755	1.6392	0.5495	1.3442	0.4685	0.9279	0.3966	5.3297	18.1409	1.4362		0.1296	1.1159	0.4996	0.5331	9.2551	5.5492	0.7092	0.9245	3.9995	2.5617	0.5527	1	1.4173	1.5486	2.4429	0.6666	2.4989	1.4228	0.2481	0.1296
picolinate	Amino Acid	Tryptophan Metabolism	LC/MS Pos	HMDB02243	2.7191	6.4254	0.2399	0.4221	2.4784	0.4602	0.1582	0.136	1.4337	0.8388	1.9376	1.4363	0.6043	0.136	2.1471		0.6926	0.8591	0.6247	0.9382	1.9957	5.7595	0.5979	1.0618	0.7512	0.4257	0.136	0.136	4.0702	1.2818	1.7742	0.841	0.136	0.7199	0.6223	0.5312
pimelate (heptanedioate)	Lipid	Fatty Acid, Dicarboxylate	LC/MS Polar	HMDB02001	0.1471	0.1471	0.1471	0.1471	0.8723	0.4693	2.4019	1.3784	0.1618	0.8763	0.8989	0.81	0.5701	0.5403	0.1471		3.3575	1.1852	0.9857	0.341	0.6968	0.6003	0.8313	1.0915	0.1471	0.4199	1.4224	0.964	0.6345	1.0223	0.1471	0.8446	2.4319	0.1471	2.6284	5.1037
pinoresinol	Xenobiotics	Food Component/Plant	LC/MS Pos	HMDB05808	0.1486	0.273	0.1486	0.1486	0.1486	0.6864	0.1486	0.1486	0.1486	0.1486	0.1486	0.1486	0.1486	0.1486	0.1486		0.1486	0.3485	0.1486	0.1486	0.1486	0.1486	0.1486	0.1486	2.0737	1.3136	0.1486	0.1486	0.1486	0.1486	5.1755	0.1486	1.2126	0.1486	0.1486	0.1486
pipecolate	Amino Acid	Lysine Metabolism	LC/MS Pos	HMDB00070	0.0348	0.0312	0.0338	0.047	1.3556	1.3524	0.0959	0.2858	0.4541	1.1898	1.7467	2.8119	1.9381	2.3198	0.0897		1.8348	2.0588	0.2353	1.175	0.9077	1.0008	0.9992	0.9653	0.4555	0.6502	0.0695	0.3417	3.7967	2.8391	0.8102	0.5288	0.101	0.1617	0.0283	0.0241
piperidine	Xenobiotics	Food Component/Plant	LC/MS Pos	HMDB01860	0.1342	0.1232	0.0381	0.52	0.8066	0.9228	0.6184	13.2819	0.2212	0.4248	1.0895	2.4425	4.0938	2.8958	0.1309		0.6119	0.5319	4.3545	0.5591	0.2529	0.2826	2.3331	1.0772	0.7453	1.9558	0.8804	1	8.2788	2.4687	0.7505	1.3803	2.1076	0.5337	0.0381	0.0668
piperine	Xenobiotics	Food Component/Plant	LC/MS Pos		0.0863	0.1562	0.0233	1	0.826	0.1853	0.1434	1.4036	1.4948	4.179	0.5462	0.7556	0.0234	0.075	0.1133		2.8996	6.7947	10.2105	0.2175	1.8859	2.0564	0.0318	0.1149	1.2227	0.6811	0.9891	1.9224	46.7927	3.4811	1.0109	6.4573	0.7834	0.352	0.0233	0.1958
ponciretin	Xenobiotics	Food Component/Plant	LC/MS Neg	HMDB00639	0.0557	0.0557	0.0557	0.0557	0.1926	0.0557	0.0557	0.0557	97.757	241.857	0.0557	0.0557	0.0557	0.6241	0.0557		0.0557	0.0557	0.0557	0.0557	0.0557	0.0557	0.0557	0.0557	0.7883	16.9831	0.0557	0.0557	0.5114	0.0557	0.0557	0.0557	0.7304	2.1802	0.0557	0.0557
pregn steroid monosulfate*	Lipid	Steroid	LC/MS Neg	HMDB00937	0.0298	0.0298	0.0298	0.0298	0.0298	0.0298	0.0298	0.0298	3.7153	3.4081	0.0298	0.0298	0.2449	0.8991	0.0298		1.2194	0.0649	0.0298	1	0.9786	1.2237	0.0298	0.0298	1.1472	1.9715	0.0298	0.0298	0.6081	0.4053	0.0298	0.0298	0.0298	0.0298	0.0298	0.0298
pregnanolone/allopregnanolone sulfate	Lipid	Steroid	LC/MS Neg		0.1385	0.1385	0.1385	0.1385	0.1385	0.1385	0.84	0.1385	0.1385	0.1385	1.4567	0.5433	0.1385	0.3047	0.1385		0.1385	0.1385	0.1385	0.3464	1	1.3762	0.1385	0.1385	0.1385	0.1385	0.1385	0.1385	0.1385	0.1385	3.2667	13.7771	0.1385	0.1385	0.1385	0.1385
pregnen-diol disulfate*	Lipid	Steroid	LC/MS Neg	HMDB00852	0.0145	0.0145	0.0145	0.0145	0.0708	0.0145	0.0145	0.0145	3.1814	2.8622	0.0145	0.0145	0.1491	0.5431	0.0145		1.8856	0.4541	0.0145	3.6596	1.2468	1.74	0.0145	0.0145	2.0041	4.0494	0.0145	0.0145	0.3037	0.3621	0.0145	0.0145	0.0145	0.0145	0.0145	0.0145
pregnenolone sulfate	Lipid	Steroid	LC/MS Neg	HMDB06024	0.2538	0.2538	0.2538	0.2538	0.2538	0.2538	0.2538	0.2538	1.4812	1.4076	0.2538	0.2538	0.2538	0.2538	0.2538		1.5022	0.2538	0.2538	1.3318	0.5713	0.8914	0.2538	0.2538	1	2.1869	0.2538	0.2538	0.2538	0.2538	0.2538	0.2538	0.2538	0.2538	0.2538	0.2538
pro-hydroxy-pro	Amino Acid	Urea cycle; Arginine and Proline Metabolism	LC/MS Pos	HMDB00725	0.9985	0.377	0.377	0.6753	1.0235	4.4077	2.2874	0.7497	21.754	2.952	1.5618	2.5881	0.377	0.377	1.4951		0.377	1.3354	0.6671	0.377	0.9955	0.377	1.1634	0.377	0.377	1.7645	0.6699	0.377	0.9921	0.97	0.377	1.2501	0.6709	0.377	0.377	0.377
proline	Amino Acid	Urea cycle; Arginine and Proline Metabolism	LC/MS Pos	HMDB03374	0.4122	0.4248	0.2256	0.1326	2.712	2.6181	0.3323	0.772	1.3586	2.5664	3.7466	1.1519	2.0389	0.4032	0.8481		0.4863	1.4526	1.34	0.7079	0.9277	1.2392	0.8105	1.9674	2.087	1.475	0.6042	0.6348	8.0603	8.3895	6.6744	9.0901	2.3252	3.0313	0.1381	0.0645
propionylcarnitine	Lipid	Fatty Acid Metabolism (also BCAA Metabolism)	LC/MS Pos		1	54.715	0.2175	1.5934	0.9022	0.1049	0.8055	0.1049	0.1049	0.4534	2.3411	2.5266	0.9608	0.1049	1.4616		2.7467	45.6053	2.9573	0.1049	0.1324	1.408	1.6049	0.1049	0.3836	0.8075	0.1049	0.28	1	0.5291	2.1672	0.3069	7.4201	0.1049	0.1049	0.6325
propionylglycine	Lipid	Fatty Acid Metabolism (also BCAA Metabolism)	LC/MS Neg		0.0873	0.0524	0.2762	0.0524	4.078	2.2479	0.0524	1.1681	0.5949	2.0952	6.7091	1	1.3983	0.4694	0.6146		0.1174	0.5673	0.3164	0.3459	0.8104	1.2812	2.1857	5.5403	6.7134	4.6716	0.0671	0.1107	30.1346	12.8785	5.8035	8.0906	0.7794	2.0887	0.0524	0.0524
pseudoephedrine	Xenobiotics	Drug	LC/MS Pos	HMDB01927	1	1	1	1	1	1	1	1	1	1	1	1	1	1	1		1	1	1	1	1	1	1	1	1	1	1	1	1	1	1	1	1	1	1	1
pseudouridine	Nucleotide	Pyrimidine Metabolism, Uracil containing	LC/MS Pos	HMDB00132	0.2368	0.3724	0.1998	0.0862	1.9787	1.8833	0.3258	3.2285	1.0591	1.7759	1.8497	1.037	1.1026	0.6098	0.6179		0.3326	1.1026	1.2859	1.0108	0.7171	0.9619	1	1.7398	2.2563	1.6014	0.963	0.4833	8.6018	11.5066	1.3736	4.2273	1.3081	1.6051	0.0399	0.0603
pterin	Cofactors and Vitamins	Pterin Metabolism	LC/MS Pos	HMDB02329	3.3482	2.9614	0.3875	0.2719	0.1046	0.3305	1.5126	0.7879	0.3825	0.1046	0.7597	1.0939	0.9561	1.2703	1.593		0.9041	2.6997	1.2481	1.3683	1.0918	0.9247	0.2334	1	0.1595	0.1046	2.3184	1.9116	0.1046	0.1046	0.1046	0.2256	1.3807	1.475	0.1046	0.1046
putrescine	Amino Acid	Polyamine Metabolism	GC/MS		0.0623	0.0818	0.0623	0.0783	2.8471	10.8075	0.3283	1.9829	33.8802	37.5381	1.2099	0.8259	3.9786	15.8859	0.7018		0.189	1.058	0.0623	0.2781	23.3907	10.7402	1.1423	8.4824	1.0342	0.1972	0.1407	0.1037	9.7671	2.5687	0.4812	2.0168	0.0623	0.2718	0.0623	0.0623
pyridoxal	Cofactors and Vitamins	Vitamin B6 Metabolism	LC/MS Pos	HMDB00468	1.4977	1.2311	0.8194	0.9226	0.448	0.3201	0.9653	0.7258	0.5735	0.7273	0.5506	0.7208	1.2098	1.25	1.9361		1.3847	0.7997	2.0357	1.6817	1.413	1.1538	1.0248	0.9752	0.683	0.6099	1.8486	1.907	0.4769	0.4636	0.604	0.8521	0.9235	0.9044	1.0079	0.9921
pyridoxamine	Cofactors and Vitamins	Vitamin B6 Metabolism	LC/MS Pos		1.738	2.4909	0.5717	0.7511	0.4305	0.5722	0.448	1.0079	0.352	0.6266	0.9215	1.2001	0.9358	0.9429	1.2835		0.7632	0.7261	2.6528	1.4312	0.769	1.6635	0.8631	1	0.6413	0.0692	1.9672	1.3191	1.1495	0.8583	0.4142	1.0571	1.4882	1.2953	0.1109	0.0692
pyridoxate	Cofactors and Vitamins	Vitamin B6 Metabolism	LC/MS Neg	HMDB00802	1.4941	0.0924	0.722	0.5255	1.2529	0.6744	1.2542	0.4843	1.0334	1.3268	1.2854	1.4106	0.6011	0.9239	1.0034		1.0038	0.8323	0.7147	1.0399	0.6902	1.2245	2.5172	2.3481	0.6683	0.4543	0.0115	0.4633	1.0041	1.3287	0.4786	0.9741	0.0078	0.0073	0.058	0.0404
pyridoxine (Vitamin B6)	Cofactors and Vitamins	Vitamin B6 Metabolism	LC/MS Pos	HMDB00030	0.3762	0.1503	1.3144	1.6159	0.8811	0.5296	1.1189	2.2893	0.7653	4.1286	0.6327	0.2182	0.6787	1.5526	0.1001		0.2876	0.5768	0.5081	0.6754	0.591	0.6633	0.4257	0.7374	1.4985	1.6633	0.3095	0.6663	1.1154	1.7325	1.3131	0.8846	0.6959	1.4005	3.836	1.1506
pyroglutamine*	Amino Acid	Glutamate Metabolism	LC/MS Pos		0.2878	0.9534	0.2878	1.1093	0.564	0.2878	0.8397	3.2867	55.8424	0.5631	2.9783	0.4127	1.1851	0.2878	1.3363		0.8905	1.7096	0.4559	0.2878	0.2878	1.397	1.1041	1.1724	0.4393	0.7029	0.7005	0.2878	3.6762	2.0564	0.7105	0.2878	1.0022	0.9102	0.8987	0.9549
pyrraline	Xenobiotics	Food Component/Plant	LC/MS Neg	HMDB02085	0.2661	0.2149	0.3384	0.2415	1.4272	3.492	0.4512	0.9701	24.1563	9.1018	9.0114	6.3025	11.4851	20.2124	0.7826		1.1544	1.191	0.4351	2.1839	4.0341	2.4478	1.0299	0.7561	20.7108	9.2117	0.3282	0.4226	3.176	8.6447	0.2797	2.9246	0.4174	0.3194	0.0231	0.0662
pyruvate	Carbohydrate	Glycolysis, Gluconeogenesis, and Pyruvate Metabolism	LC/MS Neg		0.2751	0.3895	0.2194	0.327	1.6363	1.9243	0.3646	0.7495	9.0432	3.703	4.146	1.5765	2.9555	2.0684	0.6796		0.4755	1.2834	0.9236	1.5508	1.3284	1.7275	0.9787	1.4082	2.3279	1.4412	0.8839	0.4149	3.9086	9.0354	1	5.5644	0.9364	0.9861	0.9575	0.8289
quinate	Xenobiotics	Food Component/Plant	LC/MS Polar	HMDB02545	0.1302	0.0584	0.3056	0.5209	0.1218	0.0424	1.0213	1.4785	0.0637	0.1573	13.4132	14.6831	6.5861	5.9529	0.9846		0.1448	2.7182	1.4328	1.4037	4.6505	0.336	1.0021	2.2109	3.2545	2.5191	0.2212	0.1199	2.0152	0.9118	0.7345	1.0154	0.6269	0.4736	0.5073	2.5474
quinine	Xenobiotics	Drug	LC/MS Pos	HMDB05028	0.4553	0.4553	0.4553	0.4553	0.4553	0.4553	0.4553	0.4553	0.4553	0.4553	0.4553	0.4553	0.4553	0.4553	0.4553		0.4553	0.4553	0.4553	0.4553	0.4553	0.4553	0.4553	0.4553	0.4553	0.4553	0.4553	0.4553	0.4553	0.4553	0.4553	0.4553	1.5447	0.4553	0.4553	0.4553
raffinose	Carbohydrate	Disaccharides and Oligosaccharides	LC/MS Neg	HMDB00163	0.0489	0.0489	0.0489	0.1147	0.0489	0.0489	0.0489	0.0489	3.1372	0.0489	0.0489	0.0489	0.0489	0.0489	1		0.0489	1.8853	0.0489	0.0489	0.0489	0.0489	0.0489	0.0489	19.2067	0.0489	0.0489	0.0489	0.0489	0.3298	0.6763	0.0489	1.9793	0.0489	0.0489	0.0489
ranitidine	Xenobiotics	Drug	LC/MS Pos	HMDB01919	0.3715	0.3715	0.3715	0.3715	0.3715	0.3715	0.3715	0.3715	0.3715	0.3715	0.3715	0.3715	1	0.7946	0.3715		0.3715	0.3715	0.3715	0.3715	0.3715	0.3715	0.3715	0.3715	0.3715	0.3715	0.3715	0.3715	0.3715	0.3715	0.3715	0.3715	0.3715	0.3715	0.3715	0.3715
Resorcinol	Xenobiotics	Drug	LC/MS Neg		0.0937	0.0937	0.0937	0.0937	0.0937	0.0937	0.0937	0.0937	0.0937	0.0937	0.0937	0.0937	0.0937	0.0937	0.0937		0.0937	0.0937	0.0937	0.0937	0.0937	0.0937	0.0937	0.0937	1.9063	0.0937	0.0937	0.0937	0.0937	0.0937	0.0937	0.0937	0.0937	0.0937	0.0937	0.0937
rhamnose	Carbohydrate	Fructose, Mannose and Galactose Metabolism	GC/MS		0.3469	0.2736	0.0866	0.4477	8.6545	9.9791	0.2608	7.4365	2.476	2.4171	2.883	2.2016	1.2255	0.9257	0.2373		0.8884	3.1717	0.4483	0.8235	0.7103	0.5194	4.0937	2.5884	9.7728	24.8807	0.0866	0.0866	4.1129	6.0395	2.5523	5.457	0.567	1	0.0866	0.0866
ribitol	Carbohydrate	Pentose Metabolism	LC/MS Polar	HMDB00190	1.3591	0.8817	0.2248	0.3697	2.3106	0.8909	0.0827	4.8598	1.6187	0.5078	1.1865	0.3639	0.7889	1	0.4977		0.3664	0.9817	1.146	1.0183	0.2998	0.3009	3.3331	2.638	1.2987	0.2432	0.227	0.3709	14.8428	11.7117	5.5472	5.9981	2.3121	1.5856	0.2061	0.5193
riboflavin (Vitamin B2)	Cofactors and Vitamins	Riboflavin Metabolism	LC/MS Pos	HMDB01227	1.247	1.0551	0.2079	0.2777	1.9832	1.945	0.3428	0.8243	1.1398	1.464	0.6754	0.4386	1.3996	1.0041	1.0268		0.8852	0.9391	1.5286	1.0695	0.8997	1.9638	1.3994	1.7214	1.1069	1.2682	0.6105	0.5954	2.2643	1.7696	1.1428	1.8006	0.7422	0.9959	0.1336	0.1178
ribonate	Carbohydrate	Pentose Metabolism	LC/MS Polar	HMDB00139	0.5591	0.3253	1.7312	0.8983	1.0717	1.4554	0.4886	0.6512	3.386	3.8576	2.1039	1.5759	0.9291	1.3322	0.5513		0.8064	5.9277	0.4322	0.6276	0.5909	0.6261	1.0661	1.359	2.3273	210.826	0.5949	0.4779	2.4233	2.8973	1.0433	6.7222	0.5382	0.6955	0.3074	1.6946
ribose	Carbohydrate	Pentose Metabolism	LC/MS Polar	HMDB00243	0.4203	0.6873	0.0189	0.0166	3.8238	2.9103	0.4092	1.6231	1.4034	1.3403	1.7087	1.1832	1.1642	0.8449	0.7604		0.5987	1.2617	2.008	1.509	0.8338	1.5647	0.9738	1.6903	4.0424	3.641	0.491	0.4214	2.1045	3.4619	0.1297	2.2161	1.1551	1.2591	0.0179	0.0785
ribulose	Carbohydrate	Pentose Metabolism	GC/MS		0.5083	0.3848	0.109	0.0657	4.758	5.1196	0.1554	4.4618	19.334	2.1476	7.5981	3.5411	2.3533	1.0291	0.6863		0.2215	1.0043	0.5681	0.9195	0.806	1.532	1	0.8817	12.0145	7.3918	0.4316	0.3008	4.0759	8.8265	1	2.4815	0.3412	0.51	0.0657	0.0657
saccharin	Xenobiotics	Food Component/Plant	LC/MS Neg	HMDB38365	0.0618	0.0618	0.0618	0.0618	1.0601	0.1244	0.9399	0.7396	0.0618	0.0618	0.0618	7.7668	6.4089	2.6565	1.1598		0.0618	0.0618	5.239	1.6877	0.2138	0.6279	0.4931	1.7856	0.0618	0.4154	0.4144	0.1807	0.2113	1.1037	0.0618	0.0618	1.1375	1.0373	0.4957	0.9627
saccharopine	Amino Acid	Lysine Metabolism	LC/MS Neg	HMDB00279	0.299	0.5108	0.4102	0.9132	0.2947	1.5601	40.8238	22.0808	0.3593	0.0686	0.0686	0.0686	1.5962	0.9389	0.8549		1.7367	0.9884	21.2847	2.0764	1.0936	2.3061	0.7643	0.0686	0.0686	0.0686	10.3158	1.8245	0.8769	1.2287	0.7584	0.5393	0.0686	0.0686	0.0686	0.0686
salicylate	Xenobiotics	Drug	LC/MS Neg	HMDB05015	0.5036	0.3996	0.1088	0.1909	9.6789	11.9002	0.2193	1.4251	1.5731	0.8189	0.7443	0.7867	1.0182	1.2565	0.36		0.3134	4.337	1.3333	0.9358	3.437	3.2359	0.5842	1.0452	1.0868	3.9184	2.7315	5.3307	0.5519	1.7959	2.3267	3.4873	2.6177	2.2963	1.8812	4.5613
scyllo-inositol	Lipid	Inositol Metabolism	GC/MS	HMDB02100	0.6766	0.5174	0.5174	0.5174	0.5174	0.5174	0.5174	0.5174	2.8576	0.5174	1.8466	0.9821	0.8055	0.5174	0.5174		0.8096	0.5174	0.5174	0.5174	0.5174	0.5174	0.5174	0.5174	1.5493	0.5174	0.5174	0.5174	1.0179	0.5174	0.5174	0.5174	0.5174	0.5174	0.5174	0.5174
sebacate (decanedioate)	Lipid	Fatty Acid, Dicarboxylate	LC/MS Neg	HMDB00448	7.3551	3.3879	0.8612	0.4044	0.8385	0.3167	1.5837	1.2728	0.2496	0.3406	0.9903	0.4751	0.5878	0.5012	2.4754		9.0784	1.5198	0.9098	0.8704	0.8629	0.556	1.21	1.718	0.4036	0.6499	2.0235	1.8787	0.9614	1.0097	0.6949	1.0553	1.915	1.7813	3.0736	3.4233
secoisolariciresinol	Xenobiotics	Food Component/Plant	LC/MS Neg	HMDB05782	0.0895	0.2598	0.0895	2.2976	10.6962	7.1988	0.0895	0.1338	0.0895	0.0895	0.1892	1.8833	0.9375	0.0895	0.5083		1	4.0511	0.0895	0.8206	0.0895	0.0895	1.0188	1.2273	1.9415	1.0834	0.443	0.0895	15.9724	25.7517	1.6068	0.6086	0.0895	0.2539	2.3756	2.6006
secoisolariciresinol diglucoside	Xenobiotics	Food Component/Plant	LC/MS Neg	HMDB33433	0.3216	0.5021	0.3216	0.3216	0.6791	0.3216	0.3216	0.3216	0.3216	0.3216	0.3216	0.3216	0.3216	0.3216	1.0036		4.4524	2.3904	0.3216	1	0.3216	0.3216	0.3216	0.3216	0.3216	0.3216	1	0.3216	0.3216	0.3216	0.3216	0.3216	0.3216	0.3216	1.9948	0.9731
serine	Amino Acid	Glycine, Serine and Threonine Metabolism	LC/MS Pos	HMDB00187	0.6727	0.5841	0.3147	0.2365	3.183	3.0452	0.4455	0.4122	1.4031	1.3328	0.9903	1.881	1.6423	1.0097	0.7277		1.2783	0.8498	1.604	1.3669	0.7298	1.0378	1.6639	2.7755	1.1996	1.4705	0.6504	0.4721	0.2746	0.2531	1.3847	1.1302	1.0707	1.7954	0.0979	0.0563
serotonin (5HT)	Amino Acid	Tryptophan Metabolism	LC/MS Pos	HMDB00259	0.243	1	1.1392	3.0569	0.1202	0.1202	1.6664	0.5706	0.1202	2.395	0.7002	2.6307	0.8633	0.7287	0.8084		0.7394	2.7506	1.6107	1.9579	0.1202	0.3442	1.0336	0.9199	0.5498	0.1202	0.447	1.677	0.5207	1.8584	0.1202	0.8687	0.4341	1.1313	0.1202	0.1202
sertraline	Xenobiotics	Drug	LC/MS Pos	HMDB01928	0.8896	0.8896	0.8896	0.8896	0.8896	0.8896	0.8896	0.8896	0.8896	0.8896	0.8896	0.8896	0.8896	0.8896	0.8896		0.8896	0.8896	0.8896	0.8896	0.8896	0.8896	0.8896	0.8896	0.8896	0.8896	0.8896	0.8896	0.8896	0.8896	0.8896	0.8896	0.8896	0.8896	0.8896	0.8896
simvastatin	Xenobiotics	Drug	LC/MS Neg	HMDB01923	0.3259	0.3259	0.3259	0.3259	0.3259	0.3259	0.3259	0.3259	0.3259	0.3259	0.3259	0.3259	0.3259	0.3259	0.3259		0.3259	0.3259	0.3259	0.3259	0.3259	0.3259	0.3259	0.3259	0.3259	0.3259	0.3259	0.3259	1.6741	0.3259	0.3259	0.3259	0.3259	0.3259	0.3259	0.3259
sinapate	Xenobiotics	Food Component/Plant	LC/MS Pos		0.9235	0.9483	0.1296	0.3367	0.6082	3.157	0.3189	0.5065	8.3867	0.8766	0.9899	0.3749	0.4849	0.32	1.848		1.3784	1.0249	1.3851	1.3594	0.1296	0.5347	1.3441	1.3299	1.1986	1.6172	0.977	2.0178	0.2588	2.4692	0.1296	1.0101	1.1472	0.7234	0.1296	0.2587
sinapoyl aldehyde	Xenobiotics	Food Component/Plant	LC/MS Pos		0.3729	0.3729	0.3729	0.3729	0.3729	0.3729	0.3729	0.3729	0.3729	0.3729	0.3729	0.3729	0.3729	0.3729	0.3729		0.3729	0.3729	0.3729	0.3729	0.3729	0.3729	0.3729	0.3729	0.3729	1.6271	0.3729	0.3729	0.3729	0.3729	0.3729	0.3729	0.8444	0.3729	0.3729	0.3729
sitostanol	Xenobiotics	Food Component/Plant	GC/MS	HMDB29738	3.0628	1.5761	1.7939	0.6488	1.5425	0.8166	1.8275	3.1364	0.3929	0.2132	1.3183	1.0946	0.6929	0.7817	1.3053		2.208	2.0109	4.1265	1.1389	0.6027	0.649	0.8653	0.4003	0.9237	0.7796	1.7636	1.1129	1.004	0.2633	0.3594	0.3081	2.8099	1.8195	0.996	0.8347
skatol	Amino Acid	Tryptophan Metabolism	LC/MS Neg	HMDB00466	1	0.8912	11.9234	2.2188	0.7772	0.5128	0.6229	1.3433	0.0961	0.0961	0.0961	0.0961	0.0961	0.0961	0.6421		1.5891	2.5009	3.2232	0.5104	0.0961	0.0961	0.0961	0.0961	0.0961	0.0961	1.1335	0.3459	0.1333	0.0961	0.5263	0.7315	3.7408	1.2852	4.6704	1.8415
S-methylcysteine	Amino Acid	Methionine, Cysteine, SAM and Taurine Metabolism	LC/MS Pos	HMDB00192	0.1434	0.1434	0.1434	0.1434	0.1434	0.1434	0.1434	0.2589	36.8072	4.5877	1	0.9313	0.1434	0.1434	0.5704		0.1434	0.1434	0.1434	0.6285	0.1434	0.1434	1.2651	1.2384	1.5598	0.1434	0.1434	0.1434	0.5129	2.395	5.2397	0.1434	0.1434	0.1434	0.1434	0.1434
S-methylglutathione	Amino Acid	Glutathione Metabolism	LC/MS Pos	HMDB00125	0.7374	1.6103	0.7374	0.7374	0.7374	0.7374	0.7374	0.7374	0.7374	0.7374	0.7374	0.7374	0.7374	0.7374	0.7374		0.7374	0.7374	0.7374	0.7374	1.2167	0.7374	0.7374	0.7374	0.7374	0.7374	0.7374	0.7374	0.7374	0.7374	0.7374	0.7374	0.7374	0.7374	0.7374	0.7374
solanidine	Xenobiotics	Food Component/Plant	LC/MS Pos	HMDB02670	0.0704	0.0103	0.7193	1	0.0625	0.0578	0.7649	2.2354	0.5254	2.8491	1.1148	3.8791	8.884	14.4934	20.1315		0.4151	1.3666	1.6499	1.3575	0.1739	3.6626	1.3284	2.517	5.0834	0.0551	0.4708	0.0342	4.3216	3.8778	0.8852	16.3272	0.0415	0.0103	0.0247	0.0188
sorbate	Xenobiotics	Food Component/Plant	GC/MS		1	1	1	1	1	1	1	1	1	1	1	1	1	1	1		1	1	1	1	1	1	1	1	1	1	1	1	1	1	1	1	1	1	1	1
sorbitol	Carbohydrate	Fructose, Mannose and Galactose Metabolism	GC/MS	HMDB00975	0.2415	0.2415	0.3361	0.6495	3.4291	4.3222	0.405	6.7296	2.4716	3.6635	3.0068	0.8481	1.0446	2.5139	1.3106		0.4818	0.921	2.5289	1	1.3813	0.5978	0.5304	2.1365	6.642	0.2415	0.8122	0.7071	2.9391	4.7193	2.5118	0.2415	0.8483	0.8688	0.5453	0.5846
sorbose	Carbohydrate	Fructose, Mannose and Galactose Metabolism	GC/MS	HMDB00258	0.0716	0.0716	0.0716	0.0716	7.9158	26.5358	0.0716	0.2039	1	0.0716	2.5745	0.3872	0.3451	0.0716	0.0716		0.0716	0.0716	0.0716	0.3375	0.0716	0.5688	0.0716	0.0716	2.0739	5.7398	0.0716	0.0716	1.2357	1.8436	0.0716	0.0716	0.1751	0.0716	0.0716	0.0716
spermidine	Amino Acid	Polyamine Metabolism	LC/MS Pos	HMDB01414	1.4011	3.3878	0.2766	0.9296	0.1178	0.3751	1.1715	1.1611	1.5413	2.3339	1.1866	0.8123	1.6378	3.2254	8.6264		0.5824	0.5402	0.9302	0.6207	2.8126	7.9372	0.1687	0.6921	0.901	0.4742	1.0206	0.9957	15.4615	3.7114	0.3092	1.0043	0.4384	0.7026	0.0846	0.0846
sphinganine	Lipid	Sphingolipid Metabolism	LC/MS Pos		0.1592	0.1939	0.3048	0.9187	2.2482	2.4859	3.3101	1.1838	0.3055	1.5101	1.1294	1.2593	3.6423	7.9163	2.4255		0.2844	0.7941	0.3504	0.4412	3.9983	6.8443	1.5393	1.1242	0.6949	1.1161	0.1661	1.0628	10.1355	2.8953	5.258	2.025	1.2631	0.9372	0.1698	0.057
sphingosine	Lipid	Sphingolipid Metabolism	LC/MS Pos	HMDB11533	0.0919	0.021	0.021	0.386	1.2775	1.4045	2.0237	0.669	1.2417	1	0.2432	0.9092	12.7299	18.4288	1.8948		0.021	0.1821	0.1442	0.3037	5.0976	19.9537	1.1563	1.1525	6.6922	5.7692	0.4015	1.865	9.7459	4.8982	15.7256	5.8916	1.3472	1.4873	0.2186	0.0597
squalene	Lipid	Sterol	GC/MS		1.1966	1.6471	1.1203	0.7246	0.8216	1.0909	1.2679	1.6131	0.9231	0.4068	1.5736	1.5381	0.6115	1.1089	1.9626		1.078	1.1414	1.4991	0.4442	3.4945	0.8507	1.1183	0.4873	0.4815	0.8025	1.2874	0.8179	1.1425	0.8315	0.1871	0.4114	3.281	0.7194	0.5479	0.3875
stachydrine	Xenobiotics	Food Component/Plant	LC/MS Pos	HMDB02364	1.5965	1.0009	0.6785	1	0.4777	1.9807	1.8263	2.6762	23.2658	0.8632	4.3567	5.0537	1.9434	0.855	12.9479		0.3682	1.1155	0.6695	3.4679	0.0311	0.0311	0.6935	1.2636	3.8519	51.2704	0.6547	0.2975	43.3146	6.7462	4.6724	3.4932	0.6828	1	0.0311	0.2425
stearate (18:0)	Lipid	Long Chain Fatty Acid	LC/MS Neg	HMDB00806	2.645	4.0364	3.2293	2.3559	0.4656	0.2645	2.0075	1.0203	0.8149	1.1006	0.6372	1.9633	1.285	0.5208	1.3713		3.4198	4.3781	0.8975	1.6615	2.3249	0.2935	0.5626	0.378	1.2547	0.9797	1.4571	10.0061	0.3587	3.6473	0.5482	1.3712	0.3439	0.1836	0.8994	0.5308
stearidonate (18:4n3)	Lipid	Polyunsaturated Fatty Acid (n3 and n6)	LC/MS Neg	HMDB13622	0.0691	0.0691	0.0691	0.0691	0.0989	0.0691	0.0691	0.0691	0.9148	1.2778	0.0691	0.0691	0.3042	1	0.0691		0.0691	0.0691	0.0691	0.0691	7.8444	8.9629	0.0691	1.3187	2.3588	48.0503	0.0691	0.0691	49.8859	4.317	0.0691	0.0691	0.0691	0.4083	0.0691	0.0691
stearoyl ethanolamide	Lipid	Endocannabinoid	LC/MS Pos	HMDB00711	0.746	0.2631	0.6964	0.8853	0.8005	1.1295	1.1949	0.7014	1.0977	0.9521	1.9525	1.7753	2.5129	17.2874	1.3165		0.8804	0.5793	0.2631	0.9129	6.3851	7.6392	1.0321	0.8694	2.5532	5.7744	1.3542	2.087	1.0092	0.2631	0.8489	0.6708	0.9944	1.0243	0.2631	0.2631
stearoylcarnitine	Lipid	Fatty Acid Metabolism(Acyl Carnitine)	LC/MS Pos		0.2772	0.2772	0.2772	0.2772	1.8454	1.968	2.6553	0.3802	2.3669	5.7014	2.9536	0.8108	8.5519	23.4977	0.5883		0.2772	0.2772	0.2772	0.2772	4.4816	3.5797	0.2772	0.3815	1.0264	0.7576	0.8305	1.5131	0.2772	0.2772	0.2953	0.2772	0.5128	0.2772	0.2772	0.2772
suberate (octanedioate)	Lipid	Fatty Acid, Dicarboxylate	LC/MS Neg	HMDB00752	10.1218	3.9777	1.5908	1.0357	0.775	0.4413	1.2498	1.2208	0.1492	0.5961	0.7595	0.5973	0.4789	0.5732	1.2924		7.2524	1.6637	0.6231	0.6106	1.2336	0.9433	0.7956	1.4876	0.9284	0.7656	1.1216	1.0281	0.6323	0.8429	0.8506	1.2062	1.8888	1.5659	1.5965	1.9764
succinate	Energy	TCA Cycle	LC/MS Polar	HMDB00613	0.593	0.6138	0.3157	0.2288	0.2928	0.2555	0.4316	1.1274	13.0592	12.2545	2.3375	1.4166	1.3045	1.713	0.8714		0.2976	1.3295	0.6035	0.487	1.4555	3.1738	0.8726	1.7054	2.5365	1.6384	0.4696	0.4129	3.4419	3.9082	1.0689	1.9993	0.6045	0.7487	0.2718	0.7626
succinimide	Xenobiotics	Chemical	LC/MS Polar		1.1712	0.9138	1.1356	0.8214	1.0023	0.6294	1.5684	1.6131	0.8541	1.0151	1.2742	0.9953	1.1098	0.9688	1.1703		0.6448	0.6493	0.9334	0.7157	0.6909	1.1809	0.7624	1.6227	1.5841	1.0834	0.7337	0.5733	1.0769	0.4557	1.2024	1.0047	1.3319	1.4843	0.2688	1.8939
succinylcarnitine	Energy	TCA Cycle	LC/MS Pos	HMDB60493	2.6027	2.3461	3.4928	2.2276	0.1836	0.0285	3.4607	3.5376	1.6985	1.8755	0.3294	0.3391	0.7005	3.6321	1.619		2.7644	4.4992	4.205	0.0743	1	5.1321	2.0565	1.1936	0.9334	0.6348	2.0654	1.4194	0.0285	0.0285	0.402	5.1508	1.4505	0.8478	1	0.7638
sucralose	Xenobiotics	Food Component/Plant	LC/MS Neg		0.0029	0.0029	0.0113	2.7854	0.851	7.1546	0.0029	0.0029	0.0029	0.0029	0.0029	4.9596	7.916	0.0072	0.6847		2.2356	0.0316	24.3895	22.7524	20.7488	12.804	0.3511	0.0134	0.0208	0.0088	0.8831	1.448	0.0029	3.0677	0.0238	0.0472	0.0029	0.0383	4.3266	1
sucrose	Carbohydrate	Disaccharides and Oligosaccharides	LC/MS Polar	HMDB12254	0.0806	0.0806	0.0806	1.9635	0.0806	0.0806	0.7347	1	0.778	0.0806	0.3387	0.0806	0.0806	0.0806	1		0.0806	506.005	0.0806	0.7346	0.9242	0.0806	13.9807	0.728	161.956	0.0806	39.4955	0.0806	0.0806	16.1381	9.5254	0.0806	1.8564	0.0806	0.0806	0.0806
sulfate*	Xenobiotics	Chemical	LC/MS Neg	HMDB32037	0.4389	0.3023	0.2751	0.2294	2.1426	0.8114	0.2975	0.5947	1.7095	1.1625	2.3232	1.6866	3.2673	3.3992	2.1493		0.5589	0.327	1.062	1.384	1.6383	1.9013	0.5909	1.4014	2.6654	8.3972	0.4635	0.4734	4.1207	2.8614	1.171	1.0652	0.5243	0.5149	0.3459	0.2667
synephrine	Xenobiotics	Food Component/Plant	LC/MS Pos	HMDB04827	1.8453	1	0.2316	0.0613	0.0613	0.0613	0.0613	0.0613	22.7727	20.9858	0.0613	0.0613	0.4737	3.0268	0.0613		0.3691	0.3901	0.0613	0.0613	0.0613	0.0613	0.2519	0.0613	0.6879	5.1793	0.0613	0.0613	0.0613	0.0613	0.0613	0.0613	0.4011	1.0641	0.0613	0.0613
syringaldehyde	Xenobiotics	Food Component/Plant	LC/MS Pos		10.1366	4.1999	0.6741	0.6983	2.6387	0.836	0.7633	0.6755	0.1968	1.0039	0.1968	0.3709	0.7533	0.4766	1		1.7057	1.0266	0.9898	0.9293	0.3339	0.9852	0.5924	1.0102	4.3111	4.8018	0.7639	2.6613	0.8512	0.6417	2.2484	0.6624	2.4941	1.2286	2.197	2.9346
syringic acid	Xenobiotics	Food Component/Plant	LC/MS Neg	HMDB00417,HMDB00801,HMDB00553	21.3464	5.6447	0.3427	0.6035	0.9701	1	0.3963	1.0103	1	0.1948	1.8222	0.1859	1.0711	0.1908	1.3533		0.1259	0.2953	0.9444	0.6409	0.1259	1.5753	0.3244	0.5972	14.2546	1.8515	0.3342	2.8848	0.7379	0.5467	1.1915	0.1259	3.9695	1.2559	0.6603	0.718
tartarate	Xenobiotics	Food Component/Plant	LC/MS Neg	HMDB02019	0.2021	0.2021	0.7152	0.2021	2.1338	1.4412	0.2021	0.2021	0.2021	0.2021	1.1598	0.2021	0.2021	0.4821	0.2021		0.2021	1.4663	0.2021	0.2021	1.0841	0.2021	0.2021	0.2021	0.2755	1	0.8402	0.2021	0.2021	0.2021	1.5755	0.2021	0.2021	0.2021	0.2021	0.2021
taurine	Amino Acid	Methionine, Cysteine, SAM and Taurine Metabolism	LC/MS Neg	HMDB00731	0.4546	0.2081	0.0662	0.0662	1.0922	2.9806	0.4854	1.1108	106.248	113.536	0.0662	0.0662	250.901	170.804	0.601		0.1723	0.2028	0.0974	0.4605	181.553	335.221	0.9078	0.6968	70.3347	0.0662	0.2672	0.6476	1.4313	0.672	1	1.571	0.5176	0.1109	1.8374	0.0662
taurochenodeoxycholate	Lipid	Primary Bile Acid Metabolism	LC/MS Neg		0.224	0.1304	0.1304	0.1304	0.1304	0.1304	0.1304	0.3046	58.0144	5.1605	0.1304	0.1304	8.5236	0.9749	0.6043		0.1304	0.1304	0.1304	0.1304	0.8412	2.1185	0.1304	1.1588	7.7476	0.1304	0.8956	0.1304	0.1304	0.1304	0.3645	0.1304	3.909	1.0251	0.1304	0.6176
taurocholate	Lipid	Primary Bile Acid Metabolism	LC/MS Neg		0.4111	0.1747	0.1747	0.1747	0.1747	0.1747	0.1747	1.37	111.047	22.1768	0.1747	0.1747	10.483	1	2.0066		0.1747	0.1747	0.1747	0.5867	1.099	3.182	0.1747	0.5016	22.6306	0.1747	0.5884	0.1747	0.1747	0.1747	0.7696	0.1747	5.1955	0.3969	0.1747	0.3092
taurocholenate sulfate	Lipid	Secondary Bile Acid Metabolism	LC/MS Neg	HMDB00946	0.1442	0.1442	0.1442	0.1442	0.1442	0.1442	0.1442	0.1442	68.0126	2.1504	0.1442	0.1442	3.2347	1	0.1442		0.1442	0.1442	0.1442	0.1442	3.5657	1.2923	0.1442	0.1616	1.1079	0.1442	0.1442	0.1442	0.1442	0.1442	0.1442	0.1442	0.3365	0.4488	0.1442	0.1442
taurodeoxycholate	Lipid	Secondary Bile Acid Metabolism	LC/MS Neg		0.0757	0.1401	0.0757	0.0757	0.4679	0.1224	0.1765	1.0782	6.9887	0.3967	0.0757	0.0757	26.0724	3.5583	1.0123		0.0757	0.0757	0.0757	0.4144	8.994	29.0959	0.0757	0.1605	2.7373	0.0757	0.3851	0.0757	0.0757	0.0757	0.1832	0.0757	1.7505	0.3081	0.3883	0.9877
taurohyodeoxycholic acid	Lipid	Secondary Bile Acid Metabolism	LC/MS Neg	HMDB00761	0.1555	0.1555	0.1555	0.1555	0.1555	0.1555	0.1555	0.1555	0.1555	0.1555	0.1555	0.1555	1.8445	0.1555	0.1555		0.1555	0.1555	0.1555	0.1555	0.2387	2.8509	0.1555	0.1555	0.1555	0.1555	0.1555	0.1555	0.1555	0.1555	0.1555	0.1555	0.1555	0.1555	0.1555	0.1555
taurolithocholate	Lipid	Secondary Bile Acid Metabolism	LC/MS Neg		0.293	0.293	0.293	0.293	0.293	0.293	0.293	0.293	0.293	0.293	0.293	0.293	1.707	0.293	0.293		0.293	0.293	0.293	0.293	0.9175	5.3837	0.293	0.293	0.293	0.293	0.293	0.293	0.293	0.293	0.293	0.293	0.293	0.293	0.293	0.293
taurolithocholate 3-sulfate	Lipid	Secondary Bile Acid Metabolism	LC/MS Neg	HMDB00619	0.2541	0.2541	0.2541	0.2541	0.2541	0.2541	0.2541	0.2541	10.6288	0.2541	0.2541	0.2541	0.2541	0.2541	0.9002		0.2541	0.2541	0.2541	0.2541	8.9804	10.8022	0.2541	0.2541	1.5611	0.2541	0.2541	0.2541	0.2541	0.2541	1	0.2541	0.2541	0.2541	0.2541	0.2541
tauroursodeoxycholate	Lipid	Secondary Bile Acid Metabolism	LC/MS Neg	HMDB00518	0.1456	0.1456	0.1456	0.1456	0.1456	0.1456	0.1456	0.1456	1.9947	1	0.1456	0.1456	1.2148	0.7665	0.1456		0.1456	0.1456	0.1456	0.1456	0.1456	0.3713	0.1456	0.1456	2.5968	0.1456	0.1456	0.1456	0.1456	0.1456	0.1456	0.1456	0.1456	0.1456	0.1456	0.1456
tetradecanedioate	Lipid	Fatty Acid, Dicarboxylate	LC/MS Neg	HMDB00176	2.1218	1.3258	0.5413	0.7144	1.2841	1.0448	1.302	1.3752	0.9223	1.024	0.7455	0.5698	0.995	1.005	1.9752		3.8927	0.5836	0.5973	0.7102	0.8628	0.9459	1.3977	1.5119	0.9947	0.833	0.7166	1.0967	1.8398	2.0672	1.0097	1.2587	1.4835	1.1865	1.174	1.1474
tetrahydrocortisone	Lipid	Steroid	LC/MS Neg	HMDB02869	1	1	1	1	1	1	1	1	1	1	1	1	1	1	1		1	1	1	1	1	1	1	1	1	1	1	1	1	1	1	1	1	1	1	1
tetrahydrodeoxycorticosterone disulfate	Lipid	Steroid	LC/MS Neg		1	1	1	1	1	1	1	1	1	1	1	1	1	1	1		1	1	1	1	1	1	1	1	1	1	1	1	1	1	1	1	1	1	1	1
theanine	Xenobiotics	Food Component/Plant	LC/MS Pos		0.2012	0.2012	0.8025	0.2012	0.2012	0.2012	0.2012	1.5532	0.2012	1.0306	0.2012	0.2012	1.5147	0.2012	0.2012		0.8803	0.2012	0.2012	0.2012	0.2012	2.1839	0.8823	0.2012	1.1996	9.2726	0.5515	0.2012	0.2012	0.2012	0.2012	0.2012	0.2012	0.2272	0.2012	0.2012
theobromine	Xenobiotics	Xanthine Metabolism	LC/MS Pos	HMDB00714	3.4002	0.9398	0.021	0.0112	0.2677	1.1298	0.0121	0.0112	0.5575	0.1909	3.899	2.3486	15.8916	3.6702	1.6363		1.1051	0.1762	0.0344	2.8471	1.1277	1	0.7487	2.801	1.314	1.942	0.0112	0.1235	1.1288	0.8712	0.1306	0.0581	5.4826	2.6788	0.0112	0.097
theophylline	Xenobiotics	Xanthine Metabolism	LC/MS Pos	HMDB00840	0.1925	0.0595	0.4644	0.4029	1.1073	0.8798	1.7094	2.064	0.8619	0.1003	2.8795	2.0402	2.0994	2.6429	1.6851		0.1537	0.1226	0.0595	2.5538	0.0595	0.2647	0.7934	1.3323	3.1254	2.6562	0.3332	0.3952	1.6156	1.6619	0.6364	0.7748	0.4067	0.2785	0.2235	0.1973
thiamin (Vitamin B1)	Cofactors and Vitamins	Thiamine Metabolism	LC/MS Pos	HMDB12958	2.47	0.9765	0.8822	1.1243	0.8614	0.8304	0.4271	1.04	0.4508	0.9775	0.9435	0.1679	1.087	0.8358	1.0882		1.8434	0.9431	1.6072	1.4233	0.5687	2.5191	14.5969	10.3681	0.5726	0.1679	0.9501	0.6838	0.8714	0.6266	2.8774	5.8824	1.7365	1.9128	9.253	2.1069
threitol	Carbohydrate	Pentose Metabolism	GC/MS	HMDB60256	0.3286	0.2989	0.2989	0.4746	3.5291	1.978	0.2989	1.4457	2.601	0.3411	1.555	0.2989	0.2989	0.2989	0.2989		0.2989	0.7959	0.2989	0.3793	0.6251	0.631	0.6755	1.2492	1.3508	1.2418	0.2989	0.2989	1.6114	1	0.4776	1.3106	0.8852	0.8991	0.2989	0.2989
threonate	Cofactors and Vitamins	Ascorbate and Aldarate Metabolism	LC/MS Polar	HMDB61711	0.3242	0.382	0.1052	0.1668	3.5387	5.341	0.3756	1.0352	7.4356	2.8499	6.723	2.8431	2.1184	1.4555	0.5653		0.2944	0.9648	0.4767	2.6722	2.1222	0.8992	1.9632	2.2746	6.1489	3.4225	0.1993	0.183	3.4249	11.589	1.2525	2.7346	0.2214	0.391	0.1547	0.4126
threonine	Amino Acid	Glycine, Serine and Threonine Metabolism	LC/MS Pos	HMDB00167	0.3695	0.4434	0.1529	0.1527	1.8278	1.3326	0.3031	0.7255	1.6118	2.1292	1.0239	1.2862	0.9864	1.013	0.5172		0.6951	0.5587	1.2485	0.9803	1.0896	1.9797	0.6159	1.0197	2.4416	1.4958	0.3716	0.3674	2.5047	1.8416	1.1751	2.0624	1.0696	0.987	0.0643	0.0255
threonylphenylalanine	Peptide	Dipeptide	LC/MS Pos		1.5975	1.8907	0.4519	0.352	0.4354	0.3607	1.2338	0.8976	7.0199	4.0263	0.6372	1.2717	3.0979	0.9591	1.1793		2.2456	1.9503	0.3084	0.3084	1.1024	2.3512	1.1967	0.7382	0.7817	0.3429	1.0439	1.0409	0.8275	1.0807	0.5704	0.628	1.3474	1.1686	0.3925	0.3084
thymidine	Nucleotide	Pyrimidine Metabolism, Thymine containing	LC/MS Pos	HMDB00469	0.4362	0.2421	0.1064	0.12	0.7638	0.403	3.0642	5.7519	1.2001	2.7702	0.8827	1.6927	2.9296	2.1057	6.4746		0.2451	1.0264	4.3232	4.3202	4.0024	6.8568	1.2637	2.673	0.7033	0.8381	0.5746	0.2258	0.9701	1.8925	0.5573	1.0299	15.3112	18.7764	0.0923	0.0406
thymidine 5'-monophosphate	Nucleotide	Pyrimidine Metabolism, Thymine containing	LC/MS Neg	HMDB00076	0.0924	0.0924	0.0924	0.0924	0.2951	0.1685	2.8964	1	1.7713	0.8743	0.1167	1.0584	0.1034	1.6137	2.125		0.0924	0.0924	0.323	1.435	0.0924	0.0924	0.0924	0.3918	0.0924	0.0924	0.0924	0.0924	0.0924	0.0924	0.0924	0.0924	0.2203	0.0924	0.0924	0.0924
thymine	Nucleotide	Pyrimidine Metabolism, Thymine containing	LC/MS Neg	HMDB00012	0.0569	0.0597	0.1338	0.0151	1.7464	1.8672	0.0941	1.1862	0.3895	1.323	2.9799	2.0242	0.7635	0.4771	0.3771		0.0488	0.7421	1.1054	1.0553	0.9447	1.2365	1.2726	2.1498	1.2374	1.0964	0.0874	0.0789	6.1984	6.6177	4.403	5.2562	1.2365	1.5835	0.0218	0.0171
tiglyl carnitine	Amino Acid	Leucine, Isoleucine and Valine Metabolism	LC/MS Pos	HMDB02366	0.9044	0.9044	0.9044	0.9044	0.9044	0.9044	0.9044	0.9044	0.9044	0.9044	0.9044	0.9044	0.9044	0.9044	0.9044		0.9044	0.9044	0.9044	1	0.9044	0.9044	0.9044	0.9044	0.9044	0.9044	0.9044	0.9044	0.9044	0.9044	0.9044	0.9044	0.9044	0.9044	0.9044	0.9044
trans-4-hydroxyproline	Amino Acid	Urea cycle; Arginine and Proline Metabolism	LC/MS Pos		0.68	0.215	0.4062	0.8588	1.0202	1.4794	0.4857	0.4592	38.6899	7.404	0.8309	0.7306	1.0273	1.7757	0.9727		0.5758	1	0.2273	0.5829	1.3871	0.6346	0.2474	0.7706	11.074	2.5322	0.4517	0.5315	8.4199	5.086	2.7817	3.5528	0.5273	0.7681	0.2161	0.215
trans-urocanate	Amino Acid	Histidine Metabolism	LC/MS Pos	HMDB00301	0.2279	0.1537	0.3948	0.2535	3.7032	5.7638	0.231	0.9507	1.1138	3.098	4.1482	0.7971	4.9444	1.0727	0.7807		0.828	0.6319	3.1316	1.6539	1.3585	0.5216	0.5909	1.6014	5.8704	2.9558	0.87	1.1746	0.1778	0.1912	0.0742	4.4787	6.6289	6.1247	0.6417	0.329
trehalose	Carbohydrate	Disaccharides and Oligosaccharides	GC/MS	HMDB01296	0.0303	0.0303	0.0303	0.3417	0.0303	0.0303	0.0303	0.0303	0.0303	0.0303	0.0303	0.0303	0.0303	0.0303	0.0303		0.0303	0.0303	0.0303	0.0303	0.0303	0.0303	0.0303	0.0303	0.0303	1.6583	0.0303	0.1761	0.9229	0.0303	0.0303	0.0303	0.0303	0.0303	0.0303	0.0303
tribuloside	Xenobiotics	Food Component/Plant	LC/MS Neg	HMDB29377	0.157	0.157	0.157	0.157	0.157	0.157	0.157	0.157	0.157	0.157	0.157	0.157	0.157	0.157	0.157		0.157	0.157	0.157	0.157	0.157	0.157	0.157	0.157	0.9873	1.0127	0.157	0.157	0.157	0.157	2.2657	0.157	0.157	0.1658	0.157	0.157
tricarballylate	Energy	TCA Cycle	LC/MS Polar	HMDB00193	0.616	0.3748	1.0646	8.4499	0.4359	1.7206	1.4644	3.2484	0.8032	0.757	0.6202	1.243	0.9679	1.0321	1.4945		3.3602	2.1953	0.1281	0.1725	0.2817	0.0743	0.9354	0.2819	15.6874	13.7311	0.5904	0.7966	1.3601	1.9865	0.0617	1.9703	0.2492	0.4704	0.1875	2.0255
trigonelline (N'-methylnicotinate)	Cofactors and Vitamins	Nicotinate and Nicotinamide Metabolism	LC/MS Pos	HMDB01202	0.6141	0.3922	0.5104	0.4819	8.797	11.2585	1.354	0.9341	1.0802	1.5644	2.6935	8.0927	5.23	4.9623	0.1437		0.9951	1.7703	0.6116	1.1323	2.4834	0.7941	1.8866	1.0403	10.6348	11.8588	0.2728	0.0514	0.4557	1.9741	3.0802	2.5358	0.6067	0.5044	0.7143	0.9198
tryptamine	Amino Acid	Tryptophan Metabolism	LC/MS Pos	HMDB00303	0.2385	0.1104	0.1058	0.0217	1.5036	3.7136	0.4205	0.1983	53.1764	11.3231	1.5921	1.0514	1.3828	3.1949	0.0217		1.9653	0.2876	0.8149	0.521	37.073	55.6186	1	0.282	4.5276	0.8979	0.0265	0.0217	2.3552	0.7979	0.8218	0.087	0.2352	0.2367	0.0615	0.0217
tryptophan	Amino Acid	Tryptophan Metabolism	LC/MS Pos	HMDB00929	0.4229	0.5399	0.2227	0.1664	1.0623	1.8162	0.3146	0.6254	5.0073	2.4098	2.4456	1.0948	1.8911	0.9052	0.4183		0.7452	1.169	0.765	0.4906	1.2255	2.6414	0.9377	2.0526	2.4868	1.1433	0.2465	0.265	4.8479	3.314	3.0606	3.8277	0.7661	1.168	0.0639	0.0307
tryptophan betaine	Amino Acid	Tryptophan Metabolism	LC/MS Pos	HMDB61115	0.1264	0.1264	1.2057	1.4931	13.402	5.6366	0.223	0.4677	10.8617	1.014	1.9464	1.2884	4.0605	1.7299	0.7965		0.1376	0.2036	0.1264	0.1264	0.1264	0.1264	0.5135	0.3302	13.1865	40.1052	0.1278	0.986	7.0872	0.8524	0.1264	2.1781	0.1264	0.1264	0.1264	0.1264
tryptophylglycine	Peptide	Dipeptide	LC/MS Pos		0.7221	0.9889	0.1388	0.1019	0.6709	0.4345	0.572	0.6125	6.9901	6.9672	1.0712	1.8456	9.1149	4.2701	0.9987		1.7662	1.0775	0.8059	1.436	1.4112	3.4614	2.1134	1.6527	0.4541	0.3791	0.4625	0.6116	0.8006	1.412	0.5687	0.428	0.8909	1	0.1019	0.1019
tyramine	Amino Acid	Phenylalanine and Tyrosine Metabolism	LC/MS Pos	HMDB00306	0.1137	0.182	0.4492	0.842	0.6741	4.1078	1.1277	1.1091	147.39	110.845	1.9192	2.0106	1.0438	1.4354	0.9092		2.1854	0.8706	1.0209	5.9802	17.9177	25.8312	0.5907	0.2968	2.28	0.5091	0.3658	4.702	2.2151	0.5521	0.5318	0.4138	1.3786	0.9562	0.6303	0.3836
tyramine O-sulfate	Amino Acid	Phenylalanine and Tyrosine Metabolism	LC/MS Neg	HMDB06409	0.1693	0.0175	6.3037	1.5681	0.4693	1.1749	3.1911	0.5241	3.4853	13.7029	35.4522	11.3598	5.3072	5.4545	0.3576		0.6073	0.2169	1.1962	0.7224	1.4301	1.2616	0.4756	0.0124	0.1658	0.2877	0.2079	0.0124	0.1696	0.6823	0.349	0.9743	0.1867	1.4308	0.335	0.6018
tyrosine	Amino Acid	Phenylalanine and Tyrosine Metabolism	LC/MS Pos	HMDB00158	0.3777	0.4788	0.2458	0.1367	1.4619	1.7935	0.2331	0.5651	1.2724	0.9345	2.0101	1.0475	1.7605	1.0012	0.3735		0.5792	1.1862	0.9451	0.7353	1.0419	2.1348	0.9634	1.7163	1.8496	1.0366	0.3102	0.2941	4.3389	2.9037	2.4005	3.01	0.9988	1.3463	0.0453	0.0217
tyrosol	Xenobiotics	Food Component/Plant	LC/MS Neg		1.0968	1.4159	0.4513	0.197	0.1762	1.1097	0.334	0.812	11.2618	3.319	1.3969	1.3618	1.1883	1.9561	0.8188		0.5829	0.8691	0.6113	1.3206	0.9849	1.5337	1.6736	1.0151	1.1297	0.6348	0.1844	0.4573	1.6001	1.0979	0.434	1.1321	0.3377	0.2358	0.1385	0.0796
undecanedioate	Lipid	Fatty Acid, Dicarboxylate	LC/MS Neg	HMDB00321	12.7187	4.048	0.3502	0.6114	0.8234	0.5396	1.2497	1.1229	0.2618	0.9356	0.9296	0.9255	0.9892	1.0108	2.2651		32.129	1.0223	0.5518	0.5828	0.9733	0.8049	0.9777	1.6815	0.4683	0.8532	1.7976	2.8017	1.6538	1.4568	0.6508	0.9847	1.9494	1.973	4.241	4.2053
undecanoate (11:0)	Lipid	Medium Chain Fatty Acid	LC/MS Neg	HMDB01429	1.8658	1.1285	2.4341	0.8882	0.9155	1.1055	0.9296	0.9823	0.546	0.5286	1.0413	0.5217	0.5585	0.5104	1.1616		1.456	0.9987	3.1423	2.6267	0.7485	0.9374	0.624	2.2807	0.6617	0.9457	2.3626	3.082	1.1537	2.2375	0.8872	1.1338	1.1373	0.7619	0.9587	1.2696
uracil	Nucleotide	Pyrimidine Metabolism, Uracil containing	LC/MS Neg	HMDB00133	0.1383	0.1754	0.0913	0.0186	2.2985	2.0933	0.1769	0.8796	0.8196	1.7012	1.8965	1.043	0.957	0.6649	0.3391		0.2681	1.115	1.2521	1.0833	0.7837	0.9841	1.0159	1.7927	2.3634	2.0714	0.1813	0.1584	5.6245	6.5497	3.0993	3.681	0.8022	1.2005	0.0186	0.0186
urate	Nucleotide	Purine Metabolism, (Hypo)Xanthine/Inosine containing	LC/MS Neg		0.1826	0.0894	0.6188	0.2689	3.6846	2.3856	0.0834	2.0552	2.267	5.2444	10.6225	1.0811	4.3032	0.9189	0.1585		0.1786	0.4924	1.0517	0.9483	0.0936	3.7169	1.9982	4.2867	9.3262	1.5287	0.5115	0.1688	40.8423	64.4185	8.5256	22.6802	4.2941	3.736	0.2241	0.1368
uridine	Nucleotide	Pyrimidine Metabolism, Uracil containing	LC/MS Neg	HMDB11629	0.3797	0.669	0.061	0.0504	0.5328	0.3665	1.0985	1.8925	3.1474	3.0645	1.4039	0.6752	0.8773	0.8412	1.835		0.5953	0.7663	2.3856	1.8271	1.0941	3.1852	0.8304	1.0705	1.2286	2.6949	1.2252	0.6061	2.1983	2.4868	1	0.9466	1.5973	2.3057	0.0365	0.0365
uridine 3'-monophosphate (3'-UMP)	Nucleotide	Pyrimidine Metabolism, Uracil containing	LC/MS Polar		1	1	1	1	1	1	1	1	1	1	1	1	1	1	1		1	1	1	1	1	1	1	1	1	1	1	1	1	1	1	1	1	1	1	1
uridine 5'-monophosphate (UMP)	Nucleotide	Pyrimidine Metabolism, Uracil containing	LC/MS Polar	HMDB01397	1	1	1	1	1	1	1	1	1	1	1	1	1	1	1		1	1	1	1	1	1	1	1	1	1	1	1	1	1	1	1	1	1	1	1
uridine-2',3'-cyclic monophosphate	Nucleotide	Pyrimidine Metabolism, Uracil containing	LC/MS Neg	HMDB01314	0.6732	1.5672	0.1053	0.1053	0.1053	0.3057	1.4619	0.1053	7.3111	4.6392	0.1053	0.1053	0.6676	0.2509	1.7862		0.5991	0.5149	12.38	18.7821	0.9065	0.6867	6.0626	13.8723	0.1499	0.1053	0.1053	0.1213	0.4802	4.2636	0.1053	0.1053	0.1053	0.1053	0.1053	0.1053
urocortisol	Lipid	Steroid	LC/MS Neg	HMDB03818	0.4733	0.4733	0.4733	0.4733	0.4733	0.4733	0.4733	0.4733	1	0.4733	0.4733	0.4733	0.4733	0.4733	0.4733		0.4733	0.4733	0.4733	0.4733	0.4733	0.4733	1.2908	0.4733	0.4733	0.7092	0.4733	0.4733	0.4733	0.4733	0.4733	0.4733	0.4733	0.4733	0.4733	0.4733
ursodeoxycholate	Lipid	Secondary Bile Acid Metabolism	LC/MS Neg	HMDB00138	0.1341	0.1341	0.1341	0.1341	0.1341	0.1341	4.3368	8.1312	8.0151	12.835	0.8065	1.3515	5.2221	29.1157	1.8		0.1341	0.1341	0.1341	1.1771	0.4681	0.5971	0.5669	1	7.5284	3.4749	0.1341	0.1341	2.7022	0.4674	0.1341	0.1341	0.1341	0.9912	0.1341	0.1341
valerate	Lipid	Short Chain Fatty Acid	LC/MS Neg	HMDB00254	1.3113	1.9292	0.2737	0.1186	2.7958	0.2671	2.2855	2.5792	0.1685	0.6504	2.9795	3.5829	0.2913	0.8726	2.8013		0.3448	0.626	2.1367	0.9697	0.3609	1.6861	0.3172	1.0083	0.2483	0.2189	3.0497	2.9048	5.1503	0.8589	1.1772	1.1274	3.0706	3.1635	0.1197	0.159
valerylglycine	Lipid	Fatty Acid Metabolism(Acyl Glycine)	LC/MS Pos	HMDB00991	0.1268	0.4464	0.1966	0.1268	4.1968	4.0133	0.1381	0.3934	0.4785	0.1268	10.3943	0.8448	1	0.1268	0.1268		1	1.4031	0.509	0.2789	0.1268	1.0479	0.1268	4.5937	0.4005	0.547	1.0819	0.5551	59.5801	24.4406	25.0972	30.0927	2.9352	5.349	0.7036	0.4538
valine	Amino Acid	Leucine, Isoleucine and Valine Metabolism	LC/MS Pos	HMDB00883	0.2517	0.276	0.3389	0.1192	2.1069	2.011	0.1733	0.5783	2.6248	1.8192	2.4292	1.0741	1.7921	0.9259	0.3675		0.4844	1.0594	0.8908	0.6742	0.8215	1.8599	1.2066	1.7835	1.5639	1.5807	0.348	0.2777	5.328	3.5846	3.1841	3.7994	1.4726	1.8843	0.106	0.042
valylglutamine	Peptide	Dipeptide	LC/MS Pos		0.9974	0.861	0.3396	0.2392	0.3288	0.2765	1.2611	1.1333	5.0479	2.0037	0.0313	1	3.167	1.0986	1.6743		3.0003	2.786	1.0026	1.3225	1.3574	2.1068	1.4181	0.6864	0.229	0.1001	0.506	0.5323	0.17	1.4451	1.4992	0.4095	1.0649	1.1351	0.1147	0.0313
valylglycine	Peptide	Dipeptide	LC/MS Pos		0.7683	0.846	0.3028	0.1542	0.3676	0.2611	1.1072	2.0083	9.9819	1.7552	0.647	2.3376	3.0944	0.8652	1.5469		3.1992	2.7781	1.9246	2.3383	0.8928	4.1771	1.9485	1.2624	0.8125	0.3588	0.971	0.8578	1.0701	8.5509	1.029	0.5191	1.1168	1.0841	0.14	0.101
valylleucine	Peptide	Dipeptide	LC/MS Pos		0.9443	1.1703	0.3306	0.2441	0.4824	0.3681	1.0747	1.0159	8.4407	4.8616	0.8192	1.7715	4.548	1.2496	1.3613		1.7575	1.6312	0.4957	1.3469	1.5675	2.5885	1.6134	0.9841	0.4688	0.2496	0.6434	0.64	0.828	2.6179	0.8477	0.8853	1.3046	1.1774	0.2419	0.17
vanillate	Xenobiotics	Food Component/Plant	LC/MS Neg		11.9974	2.9352	0.4058	0.7799	2.891	1.193	0.5696	1	1.227	0.4023	1.0622	1.0519	0.2948	0.1828	1.0215		0.9091	0.9173	0.948	0.7606	0.3001	0.8637	0.9149	2.257	3.9192	2.0727	0.1828	1.2566	0.7546	1	2.0161	0.6688	1.4446	0.977	0.709	0.9121
vanillin	Xenobiotics	Food Component/Plant	LC/MS Neg	HMDB05801	2.2946	1.5309	1.1024	1.2289	0.4098	0.4221	0.9913	0.4991	0.5251	0.4098	0.9383	0.5654	0.8462	0.7597	1.4774		0.4098	1.1801	2.4668	0.5903	0.5667	0.6883	1.4899	0.7935	1	1.6226	0.8765	1.3387	0.9479	1.1573	1.2026	0.5897	1.211	1.9129	2.5716	5.2849
warfarin	Xenobiotics	Drug	LC/MS Neg	HMDB05006	0.7546	0.7546	0.7546	0.7546	0.7546	0.7546	0.7546	0.7546	0.7546	0.7546	0.7546	0.7546	0.7546	0.856	0.7546		0.7546	0.7546	0.7546	0.7546	0.7546	0.7546	0.7546	0.7546	0.7546	0.7546	0.7546	0.7546	0.7546	0.7546	0.7546	0.7546	0.7546	0.7546	0.7546	0.7546
xanthine	Nucleotide	Purine Metabolism, (Hypo)Xanthine/Inosine containing	LC/MS Pos		0.2256	0.1912	0.0751	0.0318	1.6854	1.7679	0.2321	1.0731	1.0817	1.1193	1.7124	2.1623	0.9183	0.2939	0.5522		0.2417	0.9269	1.5724	1.4314	0.7365	1.2383	1.0981	1.7392	2.0072	1.6332	0.3644	0.3062	0.1606	2.7887	3.1825	2.2503	1.358	2.0835	0.0196	0.0084
xanthosine	Nucleotide	Purine Metabolism, (Hypo)Xanthine/Inosine containing	LC/MS Pos	HMDB00467	0.2926	1.3309	0.0324	0.0324	0.0324	0.0324	0.9085	1.0915	9.2111	7.6023	1.1421	0.682	0.4984	2.4889	13.5835		0.0324	0.0915	0.3635	1.3254	2.9167	9.5689	0.0324	0.0324	1.2811	0.434	6.9499	6.8282	0.0324	0.7704	0.4454	0.0324	0.2636	0.3653	0.0324	0.0324
xanthurenate	Amino Acid	Tryptophan Metabolism	LC/MS Pos	HMDB00881	0.0949	0.0949	0.0949	0.0949	0.7676	1.3432	0.0949	0.4	1	1.0858	0.0949	0.0949	0.1717	0.0949	1.3483		0.178	0.0949	0.0949	0.0949	0.0949	0.0949	0.0949	0.0949	0.0949	0.0949	0.2618	0.0949	0.0949	0.6326	0.0949	0.0949	0.0949	0.0949	0.0949	0.0949
xylitol	Carbohydrate	Pentose Metabolism	GC/MS	HMDB00867	0.9809	0.146	0.36	0.146	1.0191	0.146	0.146	1.5297	1.9392	1.7464	3.799	1.5364	0.146	0.7253	0.146		0.2891	0.625	0.4182	0.5719	1.1255	4.6566	0.146	0.3241	3.0871	1.6136	0.146	0.146	1.7924	3.38	1.3692	1.2747	0.2762	0.3163	0.146	0.2347
xylonate	Carbohydrate	Pentose Metabolism	GC/MS	HMDB00283	0.1704	0.1042	0.2458	0.3545	4.5311	2.6542	0.0597	0.5789	4.0601	17.472	3.8042	1.5009	0.4094	1.0375	0.0597		0.3552	4.073	0.0597	0.2475	0.151	1	1.943	2.4292	1.3993	64.3646	0.1027	0.0597	1.2741	2.8189	0.8898	4.7044	0.1285	0.562	0.0597	0.1351
xylose	Carbohydrate	Pentose Metabolism	GC/MS	HMDB00508	0.2126	0.2814	0.0258	0.0764	15.7921	11.6245	0.2329	4.6094	22.194	10.7977	29.8415	11.5778	4.0426	6.3776	0.9742		0.2536	0.4084	0.5303	2.0443	1.0366	1.6595	1.6857	0.9634	11.7222	4.2849	0.2099	0.243	2.6844	15.5427	1.012	3.2478	0.5657	0.988	0.1163	0.1158
xylulose	Carbohydrate	Pentose Metabolism	GC/MS	HMDB00621	0.2541	0.4251	0.1658	0.0957	6.6213	3.6845	0.0957	1.7816	5.4176	1.7656	8.7933	4.1648	1.0877	0.9634	0.4445		0.0957	1.077	0.0957	0.7837	0.923	1.3139	0.8759	0.582	10.052	2.4701	0.6493	0.2723	1	5.4077	0.0957	1.0625	0.0957	0.0957	0.0957	0.0957
				HMDB61116
				HMDB00729
				HMDB03192
				HMDB00115
